# Supplementary material for: Loss of Interleukin-6 Influences Transcriptional Immune Signatures and Alters Bacterial Colonization in the Skin
Source: Front Microbiol. 2021 Jul 6;12:658980. doi: 10.3389/fmicb.2021.658980 (PMC8290525; doi:10.3389/fmicb.2021.658980)
Supplement: Supplementary Table 1 — LEfSe analysis results of the microbial skin populations associated with BALB/c, C57, and IL-6 KO mice (Segata et al., 2011). [file Table_1.XLSX]

## Sheet: OTU_lefse
Microbe Classification	Log value of the highest LDA mean of the three groups	Outlier	Adjusted LDA value of Outlier	p Value (<.05)
Bacteria.Proteobacteria.Betaproteobacteria.Burkholderiales.Comamonadaceae.Tepidimonas	4.88765			-
Bacteria.Proteobacteria.Deltaproteobacteria.Desulfovibrionales.Desulfovibrionaceae..	2.95468			-
Bacteria.Proteobacteria.Alphaproteobacteria.Rhizobiales.Hyphomicrobiaceae__	2.537			-
Bacteria.Firmicutes.Bacilli.Lactobacillales.Streptococcaceae	3.13537			-
Bacteria.Firmicutes.Clostridia.Clostridiales.Eubacteriaceae	3.36957			-
Bacteria.Proteobacteria.Alphaproteobacteria.Sphingomonadales.Sphingomonadaceae__	1.86595			-
Bacteria.Firmicutes.Bacilli.Bacillales.Paenibacillaceae.Paenibacillus.chondroitinus	3.82974			-
Bacteria.Bacteroidetes._Saprospirae_._Saprospirales_.Chitinophagaceae.	4.03621			-
Bacteria.Firmicutes.Clostridia.OPB54.	2.744			-
Bacteria.Proteobacteria.Alphaproteobacteria.Rhizobiales.Methylobacteriaceae.Methylobacterium.	1.99965			-
Bacteria.Fusobacteria	1.86595			-
Bacteria.Firmicutes.Clostridia.Clostridiales.Eubacteriaceae.Anaerofustis	3.36957			-
Bacteria.Proteobacteria.Alphaproteobacteria.Rhizobiales.Methylocystaceae..	2.07676			-
Bacteria.Proteobacteria.Alphaproteobacteria.Rhizobiales.Brucellaceae.Ochrobactrum	2.23033			-
Bacteria.Bacteroidetes.Sphingobacteriia.Sphingobacteriales.Sphingobacteriaceae.Sphingobacterium.	2.80134			-
Bacteria.Actinobacteria.Thermoleophilia.Solirubrobacterales.Solirubrobacteraceae..	2.537			-
Bacteria.Proteobacteria.Gammaproteobacteria.Xanthomonadales.Xanthomonadaceae	5.02697			-
Bacteria.Firmicutes.Bacilli.Bacillales.Planococcaceae__	2.537			-
Bacteria.Proteobacteria.Alphaproteobacteria.Rhizobiales.Bartonellaceae.Bartonella	2.37779			-
Bacteria.Proteobacteria.Betaproteobacteria.Neisseriales	3.61088			-
Bacteria.Actinobacteria.Actinobacteria.Actinomycetales.Microbacteriaceae.Yonghaparkia.	2.95468			-
Bacteria.Proteobacteria.Gammaproteobacteria.Pseudomonadales.Pseudomonadaceae__	2.80134			-
Bacteria.Proteobacteria.Betaproteobacteria.Burkholderiales.Oxalobacteraceae.Janthinobacterium_	3.82974			-
Bacteria.Proteobacteria.Betaproteobacteria.Burkholderiales..	2.19981			-
Bacteria.Firmicutes.Clostridia.OPB54	2.744			-
Bacteria.Actinobacteria.Actinobacteria.Actinomycetales.Streptomycetaceae.	3.22113			-
Bacteria.Proteobacteria.Betaproteobacteria.Burkholderiales	5.56884			-
Bacteria.Firmicutes.Bacilli.Bacillales.Bacillaceae.Geobacillus	2.57708			-
Bacteria.Firmicutes.Bacilli.Lactobacillales.Leuconostocaceae.Leuconostoc.	2.16101			-
Bacteria.Actinobacteria.Actinobacteria.Actinomycetales.Pseudonocardiaceae	4.41351			-
Bacteria.Proteobacteria.Gammaproteobacteria.Xanthomonadales.Xanthomonadaceae.Dokdonella	2.66154			-
Bacteria.Firmicutes.Bacilli.Bacillales.Thermoactinomycetaceae.Laceyella.	2.66154			-
Bacteria.Bacteroidetes.Bacteroidia.Bacteroidales.Bacteroidaceae.Bacteroides	3.48932			-
Bacteria.Proteobacteria.Gammaproteobacteria.Pasteurellales.Pasteurellaceae.Pasteurella	1.86595			-
Bacteria.Proteobacteria.Alphaproteobacteria.Rhizobiales.Phyllobacteriaceae	2.99878			-
Bacteria.Firmicutes.Clostridia.Clostridiales.Veillonellaceae.G07.	1.18328			-
Bacteria.Planctomycetes.Phycisphaerae.Phycisphaerales.	2.40642			-
Bacteria.Firmicutes.Bacilli.Bacillales.Bacillaceae.Bacillus	5.07918			-
Bacteria.Acidobacteria.Solibacteres	2.07676			-
Bacteria.Proteobacteria.Alphaproteobacteria.Rhizobiales.Hyphomicrobiaceae.Rhodoplanes	1.86595			-
Bacteria.Armatimonadetes.Armatimonadia.Armatimonadales	2.57381			-
Bacteria.Bacteroidetes	4.76547			-
Bacteria.Firmicutes.Clostridia.Clostridiales._Mogibacteriaceae_.	2.80134			-
Bacteria.Actinobacteria.Actinobacteria.Actinomycetales.Microbacteriaceae.Curtobacterium.	2.57381			-
Bacteria.Proteobacteria.Gammaproteobacteria.Enterobacteriales.Enterobacteriaceae.Salmonella.enterica	2.40642			-
Bacteria.Firmicutes.Bacilli.Bacillales.Planococcaceae	3.78361	IL-6KO	3.74886	0.0219259
Bacteria.Proteobacteria.Betaproteobacteria.Burkholderiales.Oxalobacteraceae.Janthinobacterium.	3.5784			-
Bacteria.Proteobacteria.Betaproteobacteria.Burkholderiales.Oxalobacteraceae.Polynucleobacter.cosmopolitanus	1.86595			-
Bacteria.Proteobacteria.Betaproteobacteria.Neisseriales.Neisseriaceae..	1.9293			-
Bacteria.Firmicutes.Clostridia.Clostridiales.Ruminococcaceae	3.60639			-
Bacteria.Bacteroidetes.Bacteroidia.Bacteroidales.Porphyromonadaceae.Parabacteroides.distasonis	2.537			-
Bacteria.Firmicutes.Bacilli.Lactobacillales.Leuconostocaceae.Leuconostoc_	1.18328			-
Bacteria.Bacteroidetes.Flavobacteriia.Flavobacteriales.Flavobacteriaceae	3.47886			-
Bacteria.Firmicutes.Clostridia.Clostridiales.Veillonellaceae.Propionispora	2.744			-
Bacteria.Firmicutes.Clostridia.Clostridiales.Ruminococcaceae..	2.95468			-
Bacteria.Firmicutes.Clostridia.Clostridiales.Clostridiaceae.SMB53	2.7744			-
Bacteria.WPS_2.....	4.13077			-
Bacteria.Bacteroidetes.Flavobacteriia.Flavobacteriales.Flavobacteriaceae__	2.66154			-
Bacteria.Firmicutes.Erysipelotrichi.Erysipelotrichales	4.10952			-
Bacteria.Firmicutes_____	1.99965			-
Bacteria.Actinobacteria.Actinobacteria.Actinomycetales.Pseudonocardiaceae.Saccharopolyspora.	2.537			-
Bacteria.Actinobacteria.Actinobacteria.Actinomycetales.Pseudonocardiaceae__	3.82974			-
Bacteria.Actinobacteria.Actinobacteria.Actinomycetales.Actinomycetaceae.Actinomyces	2.95468			-
Bacteria.Firmicutes.Clostridia.Clostridiales.Lachnospiraceae.Butyrivibrio.	3.47886			-
Bacteria.Bacteroidetes.Cytophagia.Cytophagales.Cytophagaceae.Dyadobacter	2.89245			-
Bacteria.Proteobacteria.Alphaproteobacteria.Sphingomonadales.Sphingomonadaceae.Sphingopyxis	2.31029			-
Bacteria.Firmicutes.Bacilli.Bacillales..	2.95468			-
Bacteria.Proteobacteria.Betaproteobacteria.Gallionellales.Gallionellaceae.Gallionella.	1.86595			-
Bacteria.Proteobacteria.Gammaproteobacteria.Enterobacteriales.Enterobacteriaceae.Brenneria	3.5784			-
Bacteria.Cyanobacteria.Synechococcophycideae.Pseudanabaenales.Pseudanabaenaceae	2.66154			-
Bacteria.Proteobacteria.Alphaproteobacteria.Rhizobiales.Methylobacteriaceae.Methylobacterium.organophilum	3.49574			-
Bacteria.Proteobacteria.Alphaproteobacteria.Rhizobiales.Rhizobiaceae.Sinorhizobium	2.07676			-
Bacteria.Verrucomicrobia.Verrucomicrobiae.Verrucomicrobiales.Verrucomicrobiaceae.Akkermansia.muciniphila	1.69862			-
Bacteria.Proteobacteria.Alphaproteobacteria.Rhizobiales.Bradyrhizobiaceae.Nitrobacter	3.27737			-
Bacteria.Proteobacteria.Betaproteobacteria.Burkholderiales.Oxalobacteraceae.Janthinobacterium.lividum	3.5784			-
Bacteria.Proteobacteria.Alphaproteobacteria.Rhodospirillales..	4.63827			-
Bacteria.Bacteroidetes.Sphingobacteriia.Sphingobacteriales.Sphingobacteriaceae.Sphingobacterium	2.80134			-
Bacteria.Actinobacteria.Actinobacteria.Actinomycetales.Bogoriellaceae.Georgenia.	3.25285			-
Bacteria.Proteobacteria.Gammaproteobacteria.Xanthomonadales.Xanthomonadaceae.Dokdonella.	2.66154			-
Bacteria.Firmicutes.Clostridia.Clostridiales.Veillonellaceae.Veillonella.dispar	1.86595			-
Bacteria.FBP....	1.86595			-
Bacteria.Actinobacteria.Actinobacteria.Actinomycetales.Kineosporiaceae.Kineosporia	2.83763			-
Bacteria.Proteobacteria.Gammaproteobacteria.Xanthomonadales.Sinobacteraceae..	2.07676			-
Bacteria.Cyanobacteria.4C0d_2.MLE1_12..	1.9293			-
Bacteria.Bacteroidetes.Sphingobacteriia.Sphingobacteriales.	2.66154			-
Bacteria.Firmicutes.Clostridia.Clostridiales._Mogibacteriaceae_..	2.80134			-
Bacteria.Actinobacteria.Actinobacteria.Actinomycetales.Microbacteriaceae.Clavibacter.michiganensis	1.18328			-
Bacteria.Firmicutes.Clostridia.Clostridiales.Lachnospiraceae.Lachnospira	3.81481	BALB/c	3.73992	0.0177314
Bacteria.Actinobacteria.Actinobacteria.Actinomycetales.Micrococcaceae.Arthrobacter	2.744			-
Bacteria.Firmicutes.Clostridia.Clostridiales.Veillonellaceae.Pelosinus.	2.744			-
Bacteria.Bacteroidetes._Saprospirae_._Saprospirales_.Chitinophagaceae.Chitinophaga.	3.10237			-
Bacteria.Cyanobacteria.Chloroplast.	2.9201			-
Bacteria.Proteobacteria.Betaproteobacteria.Burkholderiales.Comamonadaceae.Diaphorobacter	1.86595			-
Bacteria.Proteobacteria.Gammaproteobacteria.Pseudomonadales.Moraxellaceae.Acinetobacter	3.62198			-
Bacteria.Proteobacteria.Alphaproteobacteria.Caulobacterales.Caulobacteraceae.Caulobacter.	4.04364			-
Bacteria.Armatimonadetes.Armatimonadia.Armatimonadales.Armatimonadaceae.	2.57381			-
Bacteria.Firmicutes.Clostridia.Clostridiales._Tissierellaceae_.Anaerococcus	2.89245			-
Bacteria.Cyanobacteria.Chloroplast.Chlorophyta.	2.744			-
Bacteria.Actinobacteria.Actinobacteria.Actinomycetales.Nocardiopsaceae.Nocardiopsis.	2.744			-
Bacteria.Actinobacteria.Acidimicrobiia.Acidimicrobiales.C111.	2.07676			-
Bacteria.Actinobacteria.Thermoleophilia.Solirubrobacterales.Solirubrobacteraceae	2.83803			-
Bacteria.Proteobacteria.Alphaproteobacteria.Rhizobiales.Hyphomicrobiaceae	3.82974			-
Bacteria.Bacteroidetes.Bacteroidia.Bacteroidales.Rikenellaceae.AF12	2.89245			-
Bacteria.Bacteroidetes.Bacteroidia.Bacteroidales.Porphyromonadaceae.Paludibacter.	2.95468			-
Bacteria.Actinobacteria.Actinobacteria.Actinomycetales.	2.95468			-
Bacteria.Proteobacteria.Gammaproteobacteria.Pseudomonadales.Moraxellaceae.	3.5784			-
Bacteria.Firmicutes.Clostridia.Clostridiales.Ruminococcaceae.Oscillospira	2.95468			-
Bacteria.Actinobacteria.Actinobacteria.Actinomycetales.Nocardiaceae.Rhodococcus	3.85319			-
Bacteria.Proteobacteria.Alphaproteobacteria.Rhizobiales	4.40623			-
Bacteria.Proteobacteria.Gammaproteobacteria.Xanthomonadales.Xanthomonadaceae.Stenotrophomonas.acidaminiphila	2.95468			-
Bacteria.Proteobacteria.Gammaproteobacteria.Pasteurellales.Pasteurellaceae.Pasteurella.	1.86595			-
Bacteria.Proteobacteria.Gammaproteobacteria.Pseudomonadales.Moraxellaceae.Acinetobacter.schindleri	2.16698			-
Bacteria.Proteobacteria.Gammaproteobacteria.Enterobacteriales.Enterobacteriaceae.Trabulsiella.	1.9293			-
Bacteria.Actinobacteria.Actinobacteria.Actinomycetales.Bogoriellaceae	3.25285			-
Bacteria.Proteobacteria.Deltaproteobacteria.Desulfovibrionales	3.51286			-
Bacteria.Proteobacteria.Gammaproteobacteria.Xanthomonadales.Xanthomonadaceae__	2.95468			-
Bacteria.Firmicutes.Bacilli.Bacillales.Alicyclobacillaceae.Alicyclobacillus.	2.95468			-
Bacteria.Proteobacteria.Alphaproteobacteria.Rhizobiales.Brucellaceae.Ochrobactrum.	1.9293			-
Bacteria.WPS_2	4.13077			-
Bacteria.Acidobacteria.Solibacteres.Solibacterales	2.07676			-
Bacteria._Thermi_.Deinococci	1.86595			-
Bacteria.Proteobacteria.Betaproteobacteria.Burkholderiales.Oxalobacteraceae	4.25322			-
Bacteria.Proteobacteria.Gammaproteobacteria.Aeromonadales.	3.5784			-
Bacteria.TM7.TM7_3.Blgi18.	4.03621			-
Bacteria.Proteobacteria.Gammaproteobacteria.Thiotrichales	2.86199			-
Bacteria.Bacteroidetes.Flavobacteriia.Flavobacteriales.Flavobacteriaceae..	3.47886			-
Bacteria.Proteobacteria.Gammaproteobacteria.Pseudomonadales	4.38665	IL-6KO	4.05072	0.0191782
Bacteria.Firmicutes.Clostridia.Clostridiales._Tissierellaceae_.1_68.	2.07676			-
Bacteria.Actinobacteria.Actinobacteria.Actinomycetales.Microbacteriaceae.Clavibacter.	2.83763			-
Bacteria.Proteobacteria.Gammaproteobacteria.Pseudomonadales.Pseudomonadaceae.Pseudomonas.umsongensis	2.537			-
Bacteria.Bacteroidetes.Bacteroidia.Bacteroidales.Porphyromonadaceae.Parabacteroides.	3.06854			-
Bacteria.Proteobacteria.Gammaproteobacteria.Xanthomonadales.Xanthomonadaceae..	3.04503			-
Bacteria.Firmicutes.Bacilli.Lactobacillales.Aerococcaceae.Facklamia	2.89245			-
Bacteria.Actinobacteria.Actinobacteria.Actinomycetales.Microbacteriaceae.Microbacterium.chocolatum	4.84864			-
Bacteria.Bacteroidetes.Bacteroidia.Bacteroidales.Porphyromonadaceae.Porphyromonas.	1.86595			-
Bacteria.Proteobacteria.Gammaproteobacteria.Oceanospirillales.Alcanivoracaceae.Alcanivorax.	1.86595			-
Bacteria.Firmicutes.Bacilli.Lactobacillales.Lactobacillaceae.Lactobacillus.reuteri	2.537			-
Bacteria.Firmicutes.Bacilli.Lactobacillales...	2.4588			-
Bacteria.Proteobacteria.Gammaproteobacteria.Legionellales	3.35725			-
Bacteria.Firmicutes.Bacilli.Bacillales.Alicyclobacillaceae	2.95468			-
Bacteria.Deferribacteres.Deferribacteres.Deferribacterales.Deferribacteraceae	3.17783			-
Bacteria.Actinobacteria.Actinobacteria.Actinomycetales.Geodermatophilaceae.Blastococcus.aggregatus	1.9293			-
Bacteria.Proteobacteria.Betaproteobacteria.Burkholderiales.Burkholderiaceae.Salinispora.	3.60789			-
Bacteria.Proteobacteria.Betaproteobacteria.Burkholderiales.Oxalobacteraceae.Ralstonia	3.47886			-
Bacteria.Actinobacteria.Actinobacteria.Actinomycetales.Microbacteriaceae.Salinibacterium.	2.744			-
Bacteria.Proteobacteria.Betaproteobacteria..	3.2644			-
Bacteria.Firmicutes.Bacilli.Bacillales.Planococcaceae.	3.5784			-
Bacteria.Firmicutes.Clostridia.Clostridiales.Veillonellaceae.Sporomusa.polytropa	4.03621			-
Bacteria.Firmicutes.Clostridia.Clostridiales.Lachnospiraceae.Lachnospira.	3.81481	BALB/c	3.73596	0.0177314
Bacteria.Firmicutes.Bacilli.Bacillales.Planococcaceae.Lysinibacillus.boronitolerans	2.66154			-
Bacteria.Firmicutes.Clostridia.Clostridiales.Veillonellaceae.G07	1.18328			-
Bacteria.Firmicutes.Clostridia.Clostridiales.Lachnospiraceae._Ruminococcus_.	1.99965			-
Bacteria.Actinobacteria.Coriobacteriia.Coriobacteriales.Coriobacteriaceae.Adlercreutzia.	2.4588			-
Bacteria.Firmicutes.Clostridia.Clostridiales___	2.537			-
Bacteria.Firmicutes.Clostridia.Clostridiales.Clostridiaceae.02d06	1.86595			-
Bacteria.Proteobacteria.Alphaproteobacteria.Rhizobiales.Methylobacteriaceae.Methylobacterium	3.51717			-
Bacteria.Firmicutes.Bacilli.Lactobacillales.Streptococcaceae.	1.86595			-
Bacteria.Proteobacteria.Alphaproteobacteria.Caulobacterales...	2.9201			-
Bacteria.Firmicutes.Bacilli.Lactobacillales.Carnobacteriaceae..	3.01579			-
Bacteria.Actinobacteria.Actinobacteria.Actinomycetales.Nocardioidaceae.Nocardioides.	2.95468			-
Bacteria.Proteobacteria.Alphaproteobacteria.Rhizobiales.Phyllobacteriaceae__	1.86595			-
Bacteria.Firmicutes.Bacilli.Bacillales.Planococcaceae.Planomicrobium	2.744			-
Bacteria.Actinobacteria.Actinobacteria.Actinomycetales.Nocardiaceae.	1.9293			-
Bacteria.Bacteroidetes.Bacteroidia.Bacteroidales.Bacteroidaceae.Bacteroides.uniformis	1.86595			-
Bacteria.Firmicutes.Clostridia.Clostridiales.Dehalobacteriaceae	2.95468			-
Bacteria.Proteobacteria.Gammaproteobacteria.Xanthomonadales.Xanthomonadaceae.Xanthomonas.	2.90193			-
Bacteria.Planctomycetes.Phycisphaerae.Phycisphaerales..	2.40642			-
Bacteria.Proteobacteria.Alphaproteobacteria.Rhizobiales...	2.27605			-
Bacteria.Proteobacteria.Alphaproteobacteria.Sphingomonadales.Sphingomonadaceae.Sphingomonas	3.50112			-
Bacteria.Proteobacteria.Gammaproteobacteria.Alteromonadales._Chromatiaceae_.Alishewanella.	2.537			-
Bacteria.Firmicutes.Clostridia.Clostridiales.Peptococcaceae.Dehalobacter_Syntrophobotulus	2.27605			-
Bacteria.Proteobacteria.Betaproteobacteria.Burkholderiales.Comamonadaceae.Hydrogenophaga.	2.38207			-
Bacteria.Bacteroidetes.Bacteroidia.Bacteroidales.Rikenellaceae	4.06079			-
Bacteria.Proteobacteria.Gammaproteobacteria.Pseudomonadales.Pseudomonadaceae	3.94483	IL-6KO	3.73785	0.0311444
Bacteria.Proteobacteria.Alphaproteobacteria.Rhizobiales.Bartonellaceae..	1.86595			-
Bacteria.Proteobacteria.Gammaproteobacteria.Pseudomonadales.Pseudomonadaceae.Pseudomonas	3.78564	IL-6KO	3.53915	0.0393628
Bacteria.Proteobacteria.Betaproteobacteria.Burkholderiales.Alcaligenaceae.Sutterella.	1.9293			-
Bacteria.Actinobacteria.Actinobacteria.Actinomycetales.Intrasporangiaceae.Knoellia	4.03621			-
Bacteria.Firmicutes.Clostridia.Clostridiales.Lachnospiraceae.Blautia.	2.80134			-
Bacteria.Tenericutes.Mollicutes.RF39...	3.47886			-
Bacteria.Firmicutes.Clostridia.Clostridiales.Lachnospiraceae._Ruminococcus_.gnavus	2.537			-
Bacteria.Proteobacteria.Alphaproteobacteria.Rhizobiales..	2.27605			-
Bacteria.WPS_2.	4.13077			-
Bacteria.Actinobacteria.Actinobacteria.Actinomycetales.Mycobacteriaceae.Mycobacterium_	2.4588			-
Bacteria.Firmicutes.Bacilli.Bacillales.Thermoactinomycetaceae.Planifilum	3.5784			-
Bacteria.Proteobacteria.Betaproteobacteria.Neisseriales.Neisseriaceae	3.61088	IL-6KO	3.53267	0.041357
Bacteria.Proteobacteria.Alphaproteobacteria.Rhizobiales.Bradyrhizobiaceae.Balneimonas	1.9293			-
Bacteria.Actinobacteria.Actinobacteria.Actinomycetales.Thermomonosporaceae.Actinomadura.vinacea	3.5784			-
Bacteria.Actinobacteria.Thermoleophilia.Solirubrobacterales.Solirubrobacteraceae.Solirubrobacter.	2.537			-
Bacteria.Proteobacteria.Alphaproteobacteria.Rhizobiales.Phyllobacteriaceae.Phyllobacterium.	1.99965			-
Bacteria.Proteobacteria.Alphaproteobacteria.Rhizobiales.Rhizobiaceae.Agrobacterium	2.27605			-
Bacteria.Proteobacteria.Alphaproteobacteria.Rhizobiales.Phyllobacteriaceae.Pseudaminobacter.	2.82912			-
Bacteria.Firmicutes.Clostridia.Clostridiales.Veillonellaceae.Veillonella_	2.89245			-
Bacteria.Actinobacteria.Thermoleophilia.Solirubrobacterales	4.21812			-
Bacteria.Actinobacteria.Acidimicrobiia.Acidimicrobiales.C111..	2.07676			-
Bacteria.Proteobacteria.Deltaproteobacteria.Desulfovibrionales.Desulfovibrionaceae.	2.95468			-
Bacteria.Tenericutes.Mollicutes.RF39..	3.47886			-
Bacteria.Actinobacteria.Actinobacteria.Actinomycetales.Kineosporiaceae.Kineococcus	2.96257			-
Bacteria.Planctomycetes.Phycisphaerae.Phycisphaerales	2.40642			-
Bacteria.Firmicutes.Bacilli.Bacillales.Bacillaceae.Oceanobacillus	2.66154			-
Bacteria.Deferribacteres.Deferribacteres.Deferribacterales.Deferribacteraceae.Mucispirillum	3.17783			-
Bacteria.Acidobacteria.Solibacteres.Solibacterales...	2.07676			-
Bacteria.Firmicutes.Clostridia.Clostridiales._Mogibacteriaceae_	4.06079			-
Bacteria.Actinobacteria.Actinobacteria.Bifidobacteriales.Bifidobacteriaceae	4.33724			-
Bacteria.Firmicutes.Bacilli.Bacillales.Planococcaceae.Planomicrobium.	2.744			-
Bacteria.Actinobacteria.Actinobacteria.Actinomycetales.Pseudonocardiaceae.Saccharomonospora.	4.03621			-
Bacteria.Actinobacteria.Actinobacteria.Actinomycetales.Nocardioidaceae..	2.57381			-
Bacteria.Firmicutes.Clostridia.Clostridiales.Clostridiaceae__	3.48932			-
Bacteria.Cyanobacteria.Chloroplast.Streptophyta.	1.99965			-
Bacteria.Cyanobacteria.Chloroplast..	2.9201			-
Bacteria.Actinobacteria.Actinobacteria.Actinomycetales.Nocardioidaceae.Friedmanniella	1.99965			-
Bacteria.Firmicutes.Bacilli.Lactobacillales.Streptococcaceae.Streptococcus	2.744			-
Bacteria.Firmicutes.Bacilli.Bacillales.Planococcaceae.Lysinibacillus.	2.71309			-
Bacteria.Actinobacteria.Actinobacteria.Actinomycetales.Mycobacteriaceae.Mycobacterium.	2.95468			-
Bacteria.Proteobacteria.Betaproteobacteria.Neisseriales.Neisseriaceae.Neisseria.	2.95468			-
Bacteria.Bacteroidetes.Cytophagia.Cytophagales.Cytophagaceae.Adhaeribacter	1.9293			-
Bacteria.Proteobacteria.Alphaproteobacteria.Sphingomonadales.Sphingomonadaceae.Sphingopyxis.alaskensis	1.9293			-
Bacteria.Firmicutes.Clostridia.Clostridiales.Veillonellaceae.Veillonella	2.16698			-
Bacteria.Firmicutes.Clostridia.Clostridiales.Christensenellaceae..	2.744			-
Bacteria.Firmicutes.Clostridia.OPB54...	2.744			-
Bacteria.Proteobacteria.Gammaproteobacteria.Xanthomonadales.Xanthomonadaceae.Luteibacter	1.99965			-
Bacteria.Firmicutes.Bacilli.Lactobacillales.Enterococcaceae	3.24643			-
Bacteria.Proteobacteria.Alphaproteobacteria.Sphingomonadales___	4.03621			-
Bacteria.Chloroflexi.TK10.AKYG885.Dolo_23	3.23033			-
Bacteria.Firmicutes.Clostridia.Clostridiales.Lachnospiraceae.Blautia_	1.99965			-
Bacteria.Actinobacteria.Actinobacteria.Actinomycetales.Frankiaceae	4.01373			-
Bacteria.Firmicutes.Clostridia..	3.2644			-
Bacteria.Bacteroidetes.Bacteroidia.Bacteroidales.Prevotellaceae	4.3868			-
Bacteria.Proteobacteria.Betaproteobacteria.Neisseriales.Neisseriaceae__	2.07676			-
Bacteria.Proteobacteria.Gammaproteobacteria.Pseudomonadales.Pseudomonadaceae.Azomonas.	2.95468			-
Bacteria.Firmicutes.Clostridia.Clostridiales.Veillonellaceae.	2.95468			-
Bacteria.Proteobacteria.Betaproteobacteria.Burkholderiales.Burkholderiaceae.Pandoraea	3.97587			-
Bacteria.Proteobacteria.Alphaproteobacteria.Sphingomonadales.	1.9293			-
Bacteria.Proteobacteria.Alphaproteobacteria.Rhizobiales.	2.27605			-
Bacteria.Proteobacteria.Betaproteobacteria.Burkholderiales.Comamonadaceae.Acidovorax	2.4588			-
Bacteria.Proteobacteria.Betaproteobacteria.Burkholderiales.Comamonadaceae.Variovorax	3.47886			-
Bacteria.Cyanobacteria.Chloroplast....	2.9201			-
Bacteria.Bacteroidetes.Flavobacteriia.Flavobacteriales._Weeksellaceae_	3.74739			-
Bacteria.Actinobacteria.Actinobacteria.Actinomycetales.Streptomycetaceae__	4.03621			-
Bacteria.Cyanobacteria.Chloroplast	3.14194			-
Bacteria.Bacteroidetes.Bacteroidia.Bacteroidales.	1.99965			-
Bacteria.Proteobacteria.Alphaproteobacteria.Sphingomonadales.Sphingomonadaceae.Novosphingobium.capsulatum	1.9293			-
Bacteria.Firmicutes.Clostridia.Clostridiales.Clostridiaceae.CandidatusArthromitus	2.537			-
Bacteria.Firmicutes.Clostridia.Clostridiales.Veillonellaceae.Sporomusa	4.03621			-
Bacteria.Proteobacteria.Alphaproteobacteria.Sphingomonadales.Erythrobacteraceae..	2.07676			-
Bacteria.Proteobacteria.Alphaproteobacteria.Rickettsiales.mitochondria.	1.99965			-
Bacteria.Bacteroidetes.Flavobacteriia.Flavobacteriales.Flavobacteriaceae.Flavobacterium.succinicans	2.57381			-
Bacteria.Acidobacteria.Solibacteres.Solibacterales.	2.07676			-
Bacteria.Firmicutes.Bacilli.Turicibacterales.Turicibacteraceae.Turicibacter.	1.86595			-
Bacteria.Proteobacteria.Betaproteobacteria.Burkholderiales.Comamonadaceae.Aquabacterium	1.9293			-
Bacteria.Proteobacteria.Gammaproteobacteria.Pseudomonadales.Moraxellaceae.Enhydrobacter.	3.5784			-
Bacteria.Firmicutes.Bacilli.Bacillales.Paenibacillaceae.	2.95468			-
Bacteria.Firmicutes.Bacilli.Turicibacterales.Turicibacteraceae	1.86595			-
Bacteria.Proteobacteria.Gammaproteobacteria.Enterobacteriales.Enterobacteriaceae.Brenneria.quercina	3.5784			-
Bacteria.Firmicutes.Clostridia.Clostridiales._Tissierellaceae_.Peptoniphilus.	2.07676			-
Bacteria.Proteobacteria.Alphaproteobacteria.Rhizobiales.Bradyrhizobiaceae..	1.9293			-
Bacteria.Proteobacteria.Betaproteobacteria.Burkholderiales.Burkholderiaceae..	2.66154			-
Bacteria.Proteobacteria.Alphaproteobacteria.Rickettsiales.mitochondria	1.99965			-
Bacteria.Proteobacteria.Alphaproteobacteria.Ellin329...	4.13077			-
Bacteria.Bacteroidetes.Bacteroidia.Bacteroidales.Prevotellaceae.Prevotella.pallens	1.86595			-
Bacteria.Cyanobacteria.Nostocophycideae.Nostocales.Nostocaceae.Nostoc.	1.99965			-
Bacteria.Firmicutes.Bacilli.Lactobacillales..	2.4588			-
Bacteria.Actinobacteria.Actinobacteria.Actinomycetales	5.3978			-
Bacteria.Firmicutes.Clostridia.Clostridiales.Veillonellaceae.Propionispora.	2.744			-
Bacteria.Bacteroidetes.Cytophagia.Cytophagales.Cytophagaceae.Adhaeribacter.	1.9293			-
Bacteria.Actinobacteria.Actinobacteria.Actinomycetales.Dietziaceae	2.87484			-
Bacteria.Proteobacteria.Alphaproteobacteria.Sphingomonadales.Sphingomonadaceae.Sphingomonas.asaccharolytica	1.9293			-
Bacteria.Proteobacteria.Alphaproteobacteria.Rhizobiales.Xanthobacteraceae	3.28141			-
Bacteria.Bacteroidetes._Saprospirae_._Saprospirales_.Chitinophagaceae.Segetibacter	2.4588			-
Bacteria.Cyanobacteria.4C0d_2.MLE1_12.	1.9293			-
Bacteria.Actinobacteria.Actinobacteria.Actinomycetales.Microbacteriaceae.Microbacterium	4.84864			-
Bacteria.Firmicutes.Clostridia.Clostridiales.Lachnospiraceae.Dorea	2.95468			-
Bacteria.Proteobacteria.Alphaproteobacteria.Rhodospirillales.Rhodospirillaceae.Azospirillum.	3.77989			-
Bacteria.Firmicutes.Clostridia.Clostridiales.Lachnospiraceae.Dorea_	3.47886			-
Bacteria.Proteobacteria.Alphaproteobacteria.Rhizobiales.Hyphomicrobiaceae.Rhodoplanes.	1.86595			-
Bacteria.Firmicutes.Bacilli.Lactobacillales.Streptococcaceae..	1.86595			-
Bacteria.Firmicutes.Clostridia.Clostridiales.Christensenellaceae	2.744			-
Bacteria.Proteobacteria.Alphaproteobacteria.Caulobacterales.Caulobacteraceae.Phenylobacterium.	2.537			-
Bacteria.Firmicutes.Bacilli.Bacillales.Staphylococcaceae.Staphylococcus.equorum	2.95468			-
Bacteria.Proteobacteria.Gammaproteobacteria.Pseudomonadales___	2.744			-
Bacteria.Firmicutes.Clostridia.OPB54..	2.744			-
Bacteria.Firmicutes.Bacilli.Lactobacillales.Carnobacteriaceae.Granulicatella	2.744			-
Bacteria.Bacteroidetes.Bacteroidia.Bacteroidales.Rikenellaceae.Blvii28.	4.03621			-
Bacteria.Proteobacteria.Betaproteobacteria.Burkholderiales.Burkholderiaceae.Burkholderia	5.33338			-
Bacteria.Firmicutes.Clostridia.Clostridiales.Lachnospiraceae.Dorea.	1.86595			-
Bacteria.Firmicutes.Bacilli.Bacillales._Exiguobacteraceae___	2.07676			-
Bacteria.Proteobacteria.Betaproteobacteria.Burkholderiales.Comamonadaceae	5.54149			-
Bacteria.Actinobacteria.Actinobacteria.Actinomycetales.Nocardioidaceae.	2.57381			-
Bacteria.Actinobacteria.Actinobacteria.Bifidobacteriales.Bifidobacteriaceae.Bifidobacterium	2.89245			-
Bacteria.Proteobacteria_____	2.16698			-
Bacteria.Proteobacteria.Alphaproteobacteria.Caulobacterales.Caulobacteraceae..	1.9293			-
Bacteria.Firmicutes.Bacilli.Lactobacillales.Carnobacteriaceae.Trichococcus	3.2644			-
Bacteria.Firmicutes.Bacilli.Lactobacillales.Aerococcaceae..	2.4588			-
Bacteria.Actinobacteria.Actinobacteria.Actinomycetales.Nocardiopsaceae.Nocardiopsis.exhalans	4.67094			-
Bacteria.Firmicutes.Clostridia.Clostridiales._Tissierellaceae_.Anaerococcus.	2.89245			-
Bacteria.Proteobacteria.Gammaproteobacteria.Enterobacteriales.Enterobacteriaceae.Plesiomonas.	4.7264			-
Bacteria.Actinobacteria.Actinobacteria.Actinomycetales.Tsukamurellaceae	1.99965			-
Bacteria.Firmicutes.Clostridia.Clostridiales.Ruminococcaceae__	2.27605			-
Bacteria.Proteobacteria.Alphaproteobacteria.Sphingomonadales.Sphingomonadaceae.	1.86595			-
Bacteria.Firmicutes.Clostridia.Clostridiales.Ruminococcaceae.Ethanoligenens	2.537			-
Bacteria.Proteobacteria.Alphaproteobacteria.Caulobacterales.Caulobacteraceae.Caulobacter	4.04364			-
Bacteria.Proteobacteria.Alphaproteobacteria.Rhizobiales.Rhizobiaceae__	2.95468			-
Bacteria.Firmicutes.Bacilli.Gemellales.Gemellaceae__	1.86595			-
Bacteria.Actinobacteria.Actinobacteria.Actinomycetales.Pseudonocardiaceae.Saccharopolyspora.hirsuta	2.744			-
Bacteria.Firmicutes.Bacilli.Bacillales.Planococcaceae.Rummeliibacillus.	3.36138			-
Bacteria.Actinobacteria.Actinobacteria.Actinomycetales.Tsukamurellaceae.Tsukamurella	1.99965			-
Bacteria.Firmicutes.Erysipelotrichi.Erysipelotrichales.Erysipelotrichaceae	4.10952			-
Bacteria.Proteobacteria.Gammaproteobacteria.Xanthomonadales.Xanthomonadaceae.Xanthomonas	2.90193			-
Bacteria.Actinobacteria.Actinobacteria.Actinomycetales.Micrococcaceae..	3.04503			-
Bacteria.Actinobacteria.Actinobacteria.Actinomycetales.Dietziaceae.Dietzia	2.87484			-
Bacteria.Actinobacteria.Actinobacteria.Actinomycetales.Geodermatophilaceae__	1.9293			-
Bacteria.Actinobacteria.Actinobacteria.Actinomycetales...	2.95468			-
Bacteria.Proteobacteria.Deltaproteobacteria.Desulfovibrionales.Desulfovibrionaceae	3.51286			-
Bacteria.Proteobacteria.Gammaproteobacteria.Pseudomonadales.Pseudomonadaceae.Pseudomonas.viridiflava	3.5784			-
Bacteria.Firmicutes.Bacilli.Lactobacillales.Lactobacillaceae.Lactobacillus.	2.27605			-
Bacteria.Proteobacteria.Alphaproteobacteria.Rhizobiales.Bradyrhizobiaceae.Nitrobacter.	3.27737			-
Bacteria.Chloroflexi	3.5784			-
Bacteria.Actinobacteria.Actinobacteria.Actinomycetales.Gordoniaceae.Gordonia.	2.95468			-
Bacteria.Firmicutes.Bacilli.Bacillales.Bacillaceae..	2.537			-
Bacteria.Proteobacteria.Betaproteobacteria.Burkholderiales.Comamonadaceae.Tepidimonas.	4.88765			-
Bacteria.Actinobacteria.Actinobacteria.Actinomycetales.Tsukamurellaceae.Tsukamurella.	1.99965			-
Bacteria.Proteobacteria.Betaproteobacteria.Burkholderiales.Comamonadaceae.Limnohabitans.	5.33768			-
Bacteria.TM7.TM7_3	4.16008			-
Bacteria.Fusobacteria.Fusobacteriia.Fusobacteriales	1.86595			-
Bacteria.Proteobacteria.Alphaproteobacteria.Rhizobiales.Bradyrhizobiaceae.Balneimonas.	1.9293			-
Bacteria.Acidobacteria.Acidobacteriia.Acidobacteriales.Acidobacteriaceae	2.57381			-
Bacteria.Firmicutes.Clostridia.Clostridiales.Ruminococcaceae.	2.95468			-
Bacteria.Proteobacteria.Betaproteobacteria.Burkholderiales.Oxalobacteraceae.Polynucleobacter	1.86595			-
Bacteria.Actinobacteria.Actinobacteria.Actinomycetales.Micrococcaceae__	1.86595			-
Bacteria.FBP.	1.86595			-
Bacteria.Deferribacteres.Deferribacteres.Deferribacterales	3.17783			-
Bacteria.Proteobacteria.Gammaproteobacteria.Legionellales.Legionellaceae.Tatlockia	2.537			-
Bacteria.Proteobacteria.Gammaproteobacteria.Pseudomonadales.Moraxellaceae.Psychrobacter	3.5784			-
Bacteria.Proteobacteria.Alphaproteobacteria.Kiloniellales.	3.82974			-
Bacteria.Firmicutes.Bacilli.Lactobacillales.Lactobacillaceae.Lactobacillus	3.37905			-
Bacteria.Firmicutes.Bacilli.Bacillales.Staphylococcaceae.	3.87017			-
Bacteria.Proteobacteria.Betaproteobacteria	5.5736			-
Bacteria.Firmicutes.Clostridia.Clostridiales..	1.9293			-
Bacteria.Firmicutes.Clostridia.Clostridiales.Peptostreptococcaceae	1.9293			-
Bacteria.Firmicutes.Bacilli.Bacillales.	2.95468			-
Bacteria.Verrucomicrobia	2.70816			-
Bacteria.TM7.TM7_3.CW040	2.95468			-
Bacteria.Firmicutes.Erysipelotrichi.Erysipelotrichales.Erysipelotrichaceae.Erysipelothrix.	3.10237			-
Bacteria.Bacteroidetes._Saprospirae_._Saprospirales_.Chitinophagaceae.Sediminibacterium.	2.72584			-
Bacteria.Proteobacteria.Gammaproteobacteria.Xanthomonadales.Xanthomonadaceae.Luteimonas	4.86786			-
Bacteria.Proteobacteria.Betaproteobacteria.Burkholderiales.Burkholderiaceae.Burkholderia_	1.99965			-
Bacteria.Actinobacteria.Actinobacteria.Actinomycetales.Sanguibacteraceae	5.12372			-
Bacteria.Proteobacteria.Alphaproteobacteria.Sphingomonadales.Sphingomonadaceae.Sphingomonas_	2.07676			-
Bacteria.Actinobacteria.Thermoleophilia.Solirubrobacterales.Patulibacteraceae..	2.9539			-
Bacteria.Firmicutes.Clostridia.Clostridiales.Lachnospiraceae.	1.86595			-
Bacteria.Proteobacteria.Alphaproteobacteria.Rhizobiales.Methylobacteriaceae.Methylobacterium.komagatae	1.9293			-
Bacteria.Bacteroidetes.Bacteroidia.Bacteroidales...	1.99965			-
Bacteria.Proteobacteria.Betaproteobacteria.Burkholderiales.Comamonadaceae.Methylibium	1.86595			-
Bacteria.Deferribacteres	3.17783			-
Bacteria.Proteobacteria.Gammaproteobacteria.Legionellales.Coxiellaceae.Rickettsiella.	2.744			-
Bacteria.Firmicutes.Bacilli.Lactobacillales.Aerococcaceae	3.13221			-
Bacteria.Proteobacteria.Alphaproteobacteria.Sphingomonadales.Sphingomonadaceae.Sphingomonas.	1.99965			-
Bacteria.Actinobacteria.Actinobacteria.Actinomycetales.Micromonosporaceae.	3.5784			-
Bacteria.Proteobacteria.Alphaproteobacteria....	2.29035			-
Bacteria.Tenericutes.Mollicutes.Anaeroplasmatales	2.80134			-
Bacteria.Proteobacteria.Gammaproteobacteria.Legionellales.Legionellaceae.Legionella.	2.537			-
Bacteria.Proteobacteria.Betaproteobacteria.Neisseriales.Neisseriaceae.Neisseria	3.25571			-
Bacteria.Proteobacteria.Betaproteobacteria.Burkholderiales.Comamonadaceae.Pelomonas	5.10122			-
Bacteria.Actinobacteria.Actinobacteria.Actinomycetales.Pseudonocardiaceae.Thermobispora.bispora	3.89825			-
Bacteria.Proteobacteria.Gammaproteobacteria.Enterobacteriales.Enterobacteriaceae.Enterobacter.	2.44297			-
Bacteria.Actinobacteria.Actinobacteria.Actinomycetales.Corynebacteriaceae.Corynebacterium.	2.4588			-
Bacteria.Verrucomicrobia.Verrucomicrobiae.Verrucomicrobiales.Verrucomicrobiaceae	2.70816			-
Bacteria._Thermi_	1.86595			-
Bacteria.Proteobacteria.Betaproteobacteria.Burkholderiales.Comamonadaceae..	2.27605			-
Bacteria.Proteobacteria.Gammaproteobacteria.Legionellales.Coxiellaceae	2.95375			-
Bacteria.Proteobacteria.Alphaproteobacteria.Rhizobiales.Methylobacteriaceae.	3.47886			-
Bacteria.Cyanobacteria.Nostocophycideae.Nostocales.Nostocaceae	1.99965			-
Bacteria.Proteobacteria.Gammaproteobacteria.Xanthomonadales.Xanthomonadaceae.Stenotrophomonas	4.49875			-
Bacteria.Proteobacteria.Betaproteobacteria.Burkholderiales.Oxalobacteraceae.Herbaspirillum	1.99965			-
Bacteria.Proteobacteria.Betaproteobacteria.Burkholderiales.Burkholderiaceae.Burkholderia.	1.86595			-
Bacteria.FBP.....	1.86595			-
Bacteria.Firmicutes.Clostridia.Clostridiales._Tissierellaceae_.1_68	2.07676			-
Bacteria.Proteobacteria.Alphaproteobacteria.Rhizobiales.Rhizobiaceae	4.04369			-
Bacteria.Proteobacteria.Alphaproteobacteria.Rhodobacterales	3.251			-
Bacteria.Proteobacteria.Alphaproteobacteria.Ellin329..	4.13077			-
Bacteria.Proteobacteria.Betaproteobacteria.Burkholderiales.Oxalobacteraceae__	2.07676			-
Bacteria.Firmicutes.Bacilli.Bacillales.Paenibacillaceae.Paenibacillus	3.85319			-
Bacteria.Proteobacteria.Betaproteobacteria.Burkholderiales.Burkholderiaceae.Salinispora	3.60789			-
Bacteria.Bacteroidetes.Bacteroidia.Bacteroidales.Bacteroidaceae.Bacteroides.acidifaciens	2.744			-
Bacteria.Actinobacteria.Actinobacteria.Actinomycetales.Streptosporangiaceae.Nonomuraea.	2.57381			-
Bacteria.Acidobacteria.Acidobacteriia.Acidobacteriales	2.57381			-
Bacteria.Proteobacteria.Alphaproteobacteria.Sphingomonadales.Sphingomonadaceae.Kaistobacter	3.47886			-
Bacteria.Firmicutes.Clostridia.Clostridiales.Clostridiaceae..	3.47886			-
Bacteria.Proteobacteria.Betaproteobacteria.Burkholderiales.Oxalobacteraceae.Herminiimonas	3.2644			-
Bacteria.Proteobacteria.Alphaproteobacteria.Rhizobiales.Methylobacteriaceae	3.79947			-
Bacteria.Cyanobacteria.4C0d_2.MLE1_12	1.9293			-
Bacteria.Proteobacteria.Alphaproteobacteria.Sphingomonadales.Sphingomonadaceae.Sphingomonas.wittichii	1.86595			-
Bacteria.Firmicutes.Erysipelotrichi.Erysipelotrichales.Erysipelotrichaceae.RFN20	4.03621			-
Bacteria.Tenericutes.Mollicutes.Acholeplasmatales.Acholeplasmataceae.Acholeplasma.	2.57381			-
Bacteria.Proteobacteria.Alphaproteobacteria.Rhizobiales.Methylobacteriaceae__	2.27605			-
Bacteria.WPS_2..	4.13077			-
Bacteria.Actinobacteria.Coriobacteriia.Coriobacteriales.Coriobacteriaceae.Adlercreutzia	2.4588			-
Bacteria.Cyanobacteria.Synechococcophycideae.Pseudanabaenales.Pseudanabaenaceae.Leptolyngbya	2.66154			-
Bacteria.Bacteroidetes.Cytophagia.Cytophagales.Cytophagaceae.Hymenobacter	1.86595			-
Bacteria.Proteobacteria.Gammaproteobacteria.Enterobacteriales.Enterobacteriaceae..	2.744			-
Bacteria.Proteobacteria.Betaproteobacteria.Burkholderiales.Comamonadaceae__	2.07676			-
Bacteria.Firmicutes.Bacilli.Lactobacillales.Enterococcaceae.Enterococcus.casseliflavus	2.4588			-
Bacteria.Actinobacteria.Actinobacteria.Actinomycetales.Pseudonocardiaceae.Actinomycetospora.	3.04503			-
Bacteria.Actinobacteria.Actinobacteria.Actinomycetales.Promicromonosporaceae.Xylanimicrobium.	1.96143			-
Bacteria.Proteobacteria.Gammaproteobacteria.Pasteurellales.Pasteurellaceae.Haemophilus	1.86595			-
Bacteria.Actinobacteria.Actinobacteria.Actinomycetales.Micrococcaceae.Rothia.	2.84475			-
Bacteria.Firmicutes.Clostridia.Clostridiales.Lachnospiraceae.Dorea.formicigenerans	2.95468			-
Bacteria.Cyanobacteria.Chloroplast...	2.9201			-
Bacteria.Proteobacteria.Alphaproteobacteria.Rhizobiales.Bradyrhizobiaceae__	2.07676			-
Bacteria.Proteobacteria.Deltaproteobacteria.MIZ46..	2.66154			-
Bacteria.TM7.TM7_3.EW055..	3.55481			-
Bacteria.Proteobacteria.Betaproteobacteria.Neisseriales.Neisseriaceae.Vogesella	2.75983			-
Bacteria.Proteobacteria.Gammaproteobacteria.Enterobacteriales.Enterobacteriaceae.Sodalis.	2.744			-
Bacteria.Armatimonadetes.Armatimonadia.Armatimonadales.Armatimonadaceae..	2.57381			-
Bacteria.Bacteroidetes.Bacteroidia.Bacteroidales.Bacteroidaceae.Bacteroides_	1.86595			-
Bacteria.Proteobacteria.Alphaproteobacteria.Rhodobacterales.Rhodobacteraceae.Paracoccus.aminovorans	2.4588			-
Bacteria.Proteobacteria.Gammaproteobacteria.Aeromonadales.Aeromonadaceae.	3.82974			-
Bacteria.Proteobacteria.Gammaproteobacteria.Alteromonadales.Alteromonadaceae.Cellvibrio	2.07676			-
Bacteria.Firmicutes.Bacilli.Bacillales.Staphylococcaceae.Staphylococcus.sciuri	3.5784			-
Bacteria.Proteobacteria.Betaproteobacteria.MWH_UniP1.	1.99965			-
Bacteria.Actinobacteria.Actinobacteria.Actinomycetales.Nocardiopsaceae	4.67094			-
Bacteria.Proteobacteria.Alphaproteobacteria.Ellin329	4.13077			-
Bacteria.Tenericutes.Mollicutes.RF39	3.47886			-
Bacteria.Proteobacteria.Alphaproteobacteria.Sphingomonadales..	1.9293			-
Bacteria.Cyanobacteria.4C0d_2.YS2	2.744			-
Bacteria.Proteobacteria.Alphaproteobacteria.Rhodospirillales.Acetobacteraceae.	2.744			-
Bacteria.Proteobacteria.Alphaproteobacteria.Rickettsiales.mitochondria..	1.99965			-
Bacteria.Actinobacteria.Actinobacteria.Actinomycetales.Frankiaceae..	4.01373			-
Bacteria.Bacteroidetes.Sphingobacteriia.Sphingobacteriales.Sphingobacteriaceae	3.9557			-
Bacteria.Bacteroidetes.Bacteroidia.Bacteroidales.S24_7.	1.9293			-
Bacteria.Cyanobacteria.4C0d_2.MLE1_12...	1.9293			-
Bacteria.Firmicutes.Clostridia.Clostridiales.Veillonellaceae	4.03621			-
Bacteria.Bacteroidetes.Sphingobacteriia.Sphingobacteriales.Sphingobacteriaceae.Pedobacter.	2.80134			-
Bacteria.Proteobacteria.Gammaproteobacteria.Pseudomonadales.Moraxellaceae.Acinetobacter.rhizosphaerae	2.95468			-
Bacteria.Actinobacteria.Actinobacteria.Actinomycetales.Micromonosporaceae	3.5784			-
Bacteria.Firmicutes.Bacilli.Bacillales.Planococcaceae.Rummeliibacillus	3.36138			-
Bacteria.Actinobacteria.Actinobacteria.Actinomycetales.Sanguibacteraceae.Sanguibacter.	5.1219			-
Bacteria.Bacteroidetes.Bacteroidia.Bacteroidales.Bacteroidaceae.Bacteroides.	3.47886			-
Bacteria.Firmicutes.Clostridia.Clostridiales.Veillonellaceae.Veillonella.parvula	1.86595			-
Bacteria.Firmicutes.Clostridia.Clostridiales.Lachnospiraceae.Roseburia	2.89245			-
Bacteria.Proteobacteria.Alphaproteobacteria.Rhodobacterales.Rhodobacteraceae	3.15777			-
Bacteria.Actinobacteria.Actinobacteria.Actinomycetales.Actinomycetaceae.Actinomyces.	2.95468			-
Bacteria.Proteobacteria.Gammaproteobacteria.Enterobacteriales.Enterobacteriaceae.Salmonella	2.40642			-
Bacteria.Actinobacteria.Actinobacteria.Actinomycetales.Micrococcaceae.Rothia_	2.95468			-
Bacteria.Proteobacteria.Betaproteobacteria.Gallionellales.Gallionellaceae	1.86595			-
Bacteria.Firmicutes.Clostridia.Clostridiales.Lachnospiraceae._Ruminococcus_	2.537			-
Bacteria.Actinobacteria.Actinobacteria.Actinomycetales.Intrasporangiaceae.Janibacter.	3.2644			-
Bacteria.Bacteroidetes.Sphingobacteriia.Sphingobacteriales.Sphingobacteriaceae..	2.57381			-
Bacteria.Bacteroidetes.Sphingobacteriia.Sphingobacteriales.Sphingobacteriaceae.Sphingobacterium.multivorum	1.9293			-
Bacteria.Proteobacteria.Alphaproteobacteria.Rhizobiales.Methylobacteriaceae.Methylobacterium_	2.537			-
Bacteria.Firmicutes.Clostridia.Clostridiales.Clostridiaceae.Thermoanaerobacterium	1.18328			-
Bacteria.Actinobacteria.Actinobacteria.Actinomycetales.Nocardioidaceae	3.4318			-
Bacteria.Proteobacteria.Alphaproteobacteria.Rhizobiales.Beijerinckiaceae	3.77989			-
Bacteria.Proteobacteria.Alphaproteobacteria	5.0508			-
Bacteria.Proteobacteria.Alphaproteobacteria.Rhodospirillales.Rhodospirillaceae	3.95598			-
Bacteria.Proteobacteria.Alphaproteobacteria.Rhizobiales.Hyphomicrobiaceae.Hyphomicrobium	3.72734			-
Bacteria.Proteobacteria.Betaproteobacteria.Neisseriales.Neisseriaceae.Chromobacterium.	2.75983			-
Bacteria.Actinobacteria.Acidimicrobiia	2.07676			-
Bacteria.Bacteroidetes.Sphingobacteriia.Sphingobacteriales.Sphingobacteriaceae.Pedobacter.cryoconitis	2.80134			-
Bacteria.Firmicutes.Bacilli.Bacillales.Paenibacillaceae.Cohnella	1.99965			-
Bacteria.Firmicutes.Bacilli.Bacillales.Thermoactinomycetaceae..	2.07676			-
Bacteria.Firmicutes.Bacilli.Bacillales.Bacillaceae	5.0811			-
Bacteria.Proteobacteria.Gammaproteobacteria.Pseudomonadales.Moraxellaceae.Psychrobacter.pulmonis	3.5784			-
Bacteria.Actinobacteria.Actinobacteria.Actinomycetales.Promicromonosporaceae.Xylanimicrobium_	2.57381			-
Bacteria.Firmicutes.Clostridia.Clostridiales.SBYG_4172..	3.5784			-
Bacteria.Firmicutes.Clostridia.Clostridiales.SBYG_4172	3.5784			-
Bacteria.Actinobacteria.Actinobacteria.Actinomycetales.Microbacteriaceae.Cryocola.	2.66154			-
Bacteria.TM7.TM7_3.CW040.F16.	2.95468			-
Bacteria.Firmicutes.Bacilli.Bacillales.Staphylococcaceae.Staphylococcus.aureus	3.5784			-
Bacteria.Proteobacteria.Deltaproteobacteria.Myxococcales..	2.89245			-
Bacteria.Proteobacteria.Betaproteobacteria.Neisseriales.Neisseriaceae.Aquitalea_	2.4588			-
Bacteria.Armatimonadetes.Armatimonadia	2.57381			-
Bacteria.Cyanobacteria.Synechococcophycideae.Pseudanabaenales	2.66154			-
Bacteria.Actinobacteria.Actinobacteria.Actinomycetales.Microbacteriaceae.Cryocola	2.66154			-
Bacteria.Proteobacteria.Betaproteobacteria.Burkholderiales.Comamonadaceae.Pelomonas.puraquae	5.09852			-
Bacteria.Firmicutes.Clostridia.Clostridiales.Lachnospiraceae.Butyrivibrio	3.47886			-
Bacteria.Proteobacteria.Betaproteobacteria.Neisseriales.Neisseriaceae.Neisseria.subflava	2.95468			-
Bacteria.Firmicutes.Clostridia.Clostridiales.Veillonellaceae.Sporomusa.	2.95468			-
Bacteria.Proteobacteria.Alphaproteobacteria.Caulobacterales.Caulobacteraceae__	2.07676			-
Bacteria.Proteobacteria.Gammaproteobacteria.Xanthomonadales.Sinobacteraceae.	2.07676			-
Bacteria.Actinobacteria.Actinobacteria.Actinomycetales.Sporichthyaceae.	2.66154			-
Bacteria.Proteobacteria.Gammaproteobacteria.Enterobacteriales.Enterobacteriaceae.Proteus.	3.5784			-
Bacteria.Bacteroidetes.Sphingobacteriia.Sphingobacteriales.Sphingobacteriaceae.	2.57381			-
Bacteria.Planctomycetes.Planctomycetia.Gemmatales.Isosphaeraceae	2.72584			-
Bacteria.Proteobacteria.Betaproteobacteria.Rhodocyclales.Rhodocyclaceae.	1.86595			-
Bacteria.Proteobacteria.Gammaproteobacteria.Enterobacteriales.Enterobacteriaceae.Erwinia.dispersa	1.9293			-
Bacteria.Actinobacteria.Thermoleophilia.Solirubrobacterales.Solirubrobacteraceae.	2.537			-
Bacteria.Proteobacteria.Gammaproteobacteria.Alteromonadales._Chromatiaceae_	2.95375			-
Bacteria.Proteobacteria.Betaproteobacteria.Burkholderiales.Alcaligenaceae..	2.27605			-
Bacteria.Actinobacteria.Actinobacteria.Actinomycetales.Sanguibacteraceae.Sanguibacter	5.1219			-
Bacteria.Firmicutes	5.2055			-
Bacteria.Actinobacteria.Actinobacteria.Actinomycetales.Actinopolysporaceae..	2.89245			-
Bacteria.Proteobacteria.Alphaproteobacteria.Rhizobiales.Beijerinckiaceae.Chelatococcus	3.47886			-
Bacteria.FBP..	1.86595			-
Bacteria.Actinobacteria.Actinobacteria.Actinomycetales.Micrococcaceae.	3.04503			-
Bacteria.Firmicutes.Bacilli.Bacillales.Paenibacillaceae..	2.95468			-
Bacteria.Proteobacteria.Alphaproteobacteria.Rhizobiales.Phyllobacteriaceae.Aminobacter.	2.24452			-
Bacteria.Actinobacteria.Actinobacteria.Actinomycetales.Dermabacteraceae	2.30068			-
Bacteria.Firmicutes.Clostridia.Clostridiales.Peptococcaceae.Dehalobacter_Syntrophobotulus.	2.27605			-
Bacteria.Proteobacteria.Gammaproteobacteria.Aeromonadales..	3.5784			-
Bacteria.Proteobacteria.Deltaproteobacteria.Desulfovibrionales.Desulfovibrionaceae.Desulfovibrio.	3.16302			-
Bacteria.Actinobacteria.Thermoleophilia.Solirubrobacterales.Solirubrobacteraceae.Solirubrobacter	2.537			-
Bacteria.Bacteroidetes._Saprospirae_._Saprospirales_.Chitinophagaceae.Flavihumibacter	2.57381			-
Bacteria.Proteobacteria.Alphaproteobacteria.Sphingomonadales.Erythrobacteraceae.Erythrobacter	3.49574			-
Bacteria.Proteobacteria.Betaproteobacteria.	3.2644			-
Bacteria.Proteobacteria.Alphaproteobacteria.Rhodobacterales.Rhodobacteraceae.Paracoccus.	2.4588			-
Bacteria.Firmicutes.Clostridia.Clostridiales.	1.9293			-
Bacteria.Actinobacteria.Coriobacteriia.Coriobacteriales.Coriobacteriaceae..	4.39473			-
Bacteria.Bacteroidetes._Saprospirae_._Saprospirales_.Chitinophagaceae.Segetibacter.	2.4588			-
Bacteria.Firmicutes.Clostridia.Clostridiales.Lachnospiraceae.Blautia	2.80134			-
Bacteria.Actinobacteria.Actinobacteria.Actinomycetales.Promicromonosporaceae.Xylanimicrobium	1.96143			-
Bacteria.Firmicutes.Bacilli.Lactobacillales.Carnobacteriaceae__	2.80134			-
Bacteria.Proteobacteria.Betaproteobacteria.Burkholderiales.Comamonadaceae.Simplicispira	3.5784			-
Bacteria.Firmicutes.Clostridia.Clostridiales.Lachnospiraceae	3.90981			-
Bacteria.Bacteroidetes.Bacteroidia.Bacteroidales.Porphyromonadaceae.Parabacteroides	3.1805			-
Bacteria.Proteobacteria.Gammaproteobacteria.Alteromonadales	2.95375			-
Bacteria.Proteobacteria.Alphaproteobacteria.Rhizobiales.Methylobacteriaceae..	3.47886			-
Bacteria.Proteobacteria.Gammaproteobacteria.Legionellales.Coxiellaceae.	2.537			-
Bacteria.Proteobacteria.Alphaproteobacteria.Sphingomonadales.Sphingomonadaceae.Sphingomonas.echinoides	1.99965			-
Bacteria.Proteobacteria.Alphaproteobacteria.Rhizobiales.Hyphomicrobiaceae.Devosia	1.86595			-
Bacteria.Actinobacteria.Actinobacteria.Actinomycetales.Pseudonocardiaceae.	2.57381			-
Bacteria.Proteobacteria.Alphaproteobacteria.Rhizobiales.Bradyrhizobiaceae.Afipia	2.07676			-
Bacteria.Firmicutes.Bacilli.Lactobacillales.Carnobacteriaceae	3.46098			-
Bacteria.Firmicutes.Bacilli.Lactobacillales___	2.80134			-
Bacteria.Proteobacteria.Betaproteobacteria....	3.2644			-
Bacteria.Actinobacteria.Actinobacteria.Actinomycetales.Micromonosporaceae..	3.5784			-
Bacteria.Proteobacteria.Gammaproteobacteria.Enterobacteriales	5.4694			-
Bacteria.Bacteroidetes.Cytophagia.Cytophagales.Cytophagaceae.Spirosoma.	1.83649			-
Bacteria.Proteobacteria.Gammaproteobacteria.Oceanospirillales.Alcanivoracaceae.Alcanivorax	1.86595			-
Bacteria.Bacteroidetes.Flavobacteriia	3.74739			-
Bacteria.Proteobacteria.Gammaproteobacteria.Legionellales.Legionellaceae__	2.537			-
Bacteria.Proteobacteria.Alphaproteobacteria.Rhizobiales.Phyllobacteriaceae.Mesorhizobium	1.86595			-
Bacteria.Planctomycetes.Planctomycetia	2.72584			-
Bacteria.Proteobacteria.Alphaproteobacteria.Rhizobiales.Hyphomicrobiaceae.Devosia.	1.86595			-
Bacteria.Cyanobacteria.Synechococcophycideae	2.66154			-
Bacteria.Proteobacteria.Alphaproteobacteria.Rhizobiales.Methylocystaceae	2.28505			-
Bacteria.Actinobacteria.Actinobacteria.Actinomycetales.Mycobacteriaceae.Mycobacterium.arupense	3.5977			-
Bacteria.Firmicutes.Bacilli.Bacillales...	2.95468			-
Bacteria.Aquificae.Aquificae.Aquificales	1.99965			-
Bacteria.Actinobacteria.Actinobacteria.Bifidobacteriales	4.33724			-
Bacteria.Proteobacteria.Alphaproteobacteria.Rhizobiales.Beijerinckiaceae.Beijerinckia	3.10237			-
Bacteria.Firmicutes.Bacilli.Bacillales.Thermoactinomycetaceae.Thermoactinomyces.	1.86595			-
Bacteria.WPS_2...	4.13077			-
Bacteria.Proteobacteria.Alphaproteobacteria.Rhizobiales.Bartonellaceae.	1.86595			-
Bacteria.Proteobacteria.Betaproteobacteria.MWH_UniP1	1.99965			-
Bacteria.Firmicutes.Erysipelotrichi.Erysipelotrichales.Erysipelotrichaceae.Coprobacillus.	1.99965			-
Bacteria.Actinobacteria.Coriobacteriia	4.39473			-
Bacteria.Proteobacteria.Gammaproteobacteria.Xanthomonadales.Xanthomonadaceae.Luteibacter.rhizovicinus	1.99965			-
Bacteria.Firmicutes.Bacilli.Lactobacillales.Enterococcaceae.Enterococcus.	2.95468			-
Bacteria.Firmicutes.Bacilli.Bacillales.Staphylococcaceae.Jeotgalicoccus.psychrophilus	4.25296	IL-6KO	3.95612	0.0123632
Bacteria.Proteobacteria.Betaproteobacteria.Neisseriales.Neisseriaceae.Neisseria_	2.744			-
Bacteria.Proteobacteria.Deltaproteobacteria.Desulfovibrionales.Desulfovibrionaceae.Desulfovibrio	3.16302			-
Bacteria.Proteobacteria.Gammaproteobacteria....	4.86972			-
Bacteria.Proteobacteria.Alphaproteobacteria.Rhodobacterales.Rhodobacteraceae..	2.4588			-
Bacteria.Firmicutes.Bacilli.Lactobacillales.Streptococcaceae.Streptococcus_	1.86595			-
Bacteria.Actinobacteria.Actinobacteria.Actinomycetales.Microbacteriaceae.Salinibacterium_	3.2644			-
Bacteria.Fusobacteria.Fusobacteriia.Fusobacteriales.Leptotrichiaceae.Leptotrichia	1.86595			-
Bacteria.Firmicutes.Bacilli.Bacillales.Planococcaceae.Solibacillus	2.95468			-
Bacteria.Firmicutes.Bacilli.Lactobacillales.Carnobacteriaceae.Carnobacterium	1.18328			-
Bacteria.Actinobacteria.Actinobacteria.Bifidobacteriales.Bifidobacteriaceae.Gardnerella	4.33724			-
Bacteria.Proteobacteria.Gammaproteobacteria.Legionellales.Legionellaceae.Legionella	2.537			-
Bacteria.Proteobacteria.Gammaproteobacteria.Enterobacteriales.Enterobacteriaceae.	2.744			-
N_A	2.80134			-
Bacteria.Bacteroidetes.Sphingobacteriia.Sphingobacteriales..	2.66154			-
Bacteria.Bacteroidetes.Sphingobacteriia.Sphingobacteriales.Sphingobacteriaceae.Pedobacter	3.10237			-
Bacteria.Actinobacteria.Actinobacteria.Actinomycetales.Microbacteriaceae.Agrococcus	2.95468			-
Bacteria.Actinobacteria.Actinobacteria.Actinomycetales.Actinopolysporaceae.	2.89245			-
Bacteria.Firmicutes.Clostridia.Clostridiales.Clostridiaceae.SMB53.	2.7744			-
Bacteria.Proteobacteria.Gammaproteobacteria.Pseudomonadales.Pseudomonadaceae.Pseudomonas.	2.95468			-
Bacteria.Actinobacteria.Actinobacteria.Actinomycetales.Geodermatophilaceae.Modestobacter.	2.66154			-
Bacteria.Actinobacteria.Actinobacteria.Actinomycetales.Pseudonocardiaceae.Thermobispora	3.89825			-
Bacteria.Proteobacteria.Alphaproteobacteria.Rhizobiales.Phyllobacteriaceae.Mesorhizobium.	1.86595			-
Bacteria.Proteobacteria.Gammaproteobacteria.Pseudomonadales.Pseudomonadaceae.Pseudomonas.fragi	2.537			-
Bacteria.Proteobacteria.Deltaproteobacteria	3.85319			-
Bacteria.Firmicutes.Bacilli.Lactobacillales.Leuconostocaceae.	3.82974			-
Bacteria.Proteobacteria.Gammaproteobacteria.Xanthomonadales	5.03063			-
Bacteria.Actinobacteria.Actinobacteria.Actinomycetales.Nocardioidaceae.Aeromicrobium	3.25571			-
Bacteria.Proteobacteria.Gammaproteobacteria.Pseudomonadales.Pseudomonadaceae.Pseudomonas_	2.95468			-
Bacteria.Actinobacteria.Actinobacteria.Actinomycetales.Microbacteriaceae.Salinibacterium	2.744			-
Bacteria.Firmicutes.Bacilli.Lactobacillales.Lactobacillaceae.Lactobacillus.delbrueckii	3.37905			-
Bacteria.Bacteroidetes.Bacteroidia.Bacteroidales._Odoribacteraceae_	2.744			-
Bacteria.Actinobacteria.Actinobacteria.Actinomycetales.Kineosporiaceae.Kineococcus.	2.96257			-
Bacteria.Actinobacteria.Actinobacteria.Actinomycetales.Dermabacteraceae.Brachybacterium	2.30068			-
Bacteria.Tenericutes.Mollicutes.RF39.	3.47886			-
Bacteria.Firmicutes.Bacilli.Lactobacillales.Streptococcaceae.Streptococcus.	2.744			-
Bacteria.Proteobacteria.Gammaproteobacteria.Legionellales.Coxiellaceae.Rickettsiella	2.744			-
Bacteria.Proteobacteria.Gammaproteobacteria.Pasteurellales.Pasteurellaceae.Aggregatibacter	2.16698			-
Bacteria.Proteobacteria.Alphaproteobacteria.Caulobacterales.Caulobacteraceae.Mycoplana	3.2644			-
Bacteria.Actinobacteria.Actinobacteria.Actinomycetales.Microbacteriaceae.Agrococcus.	2.95468			-
Bacteria.Proteobacteria.Alphaproteobacteria.Rhizobiales.Rhizobiaceae.Kaistia	4.03621			-
Bacteria.Bacteroidetes.Cytophagia.Cytophagales	2.89245			-
Bacteria.Chloroflexi.Thermomicrobia.JG30_KF_CM45	3.5784			-
Bacteria.Firmicutes.Bacilli.Bacillales.Paenibacillaceae.Paenibacillus_	2.744			-
Bacteria.Proteobacteria.Deltaproteobacteria.Myxococcales.0319_6G20.	2.57381			-
Bacteria.Firmicutes.Clostridia.Clostridiales.Clostridiaceae	3.56768			-
Bacteria.Bacteroidetes._Saprospirae_._Saprospirales_.Chitinophagaceae.Sediminibacterium	2.72584			-
Bacteria.Proteobacteria.Betaproteobacteria.MWH_UniP1...	1.99965			-
Bacteria.Actinobacteria.Actinobacteria.Actinomycetales.Micromonosporaceae.Pilimelia	3.17587			-
Bacteria.Proteobacteria.Alphaproteobacteria.Rhodobacterales.Rhodobacteraceae.	2.4588			-
Bacteria.Firmicutes.Bacilli.Lactobacillales.Enterococcaceae.Enterococcus_	1.18328			-
Bacteria.Proteobacteria.Alphaproteobacteria.Rhodospirillales.Rhodospirillaceae.Inquilinus	2.4588			-
Bacteria.Proteobacteria.Betaproteobacteria...	3.2644			-
Bacteria.Acidobacteria.Solibacteres.Solibacterales..	2.07676			-
Bacteria.Bacteroidetes.Flavobacteriia.Flavobacteriales._Weeksellaceae_.Wautersiella	2.66154			-
Bacteria.Proteobacteria.Alphaproteobacteria.Rhizobiales.Bradyrhizobiaceae.Bosea	3.73518			-
Bacteria.Proteobacteria.Deltaproteobacteria.MIZ46	2.66154			-
Bacteria.Firmicutes.Bacilli.Bacillales.Thermoactinomycetaceae.	2.07676			-
Bacteria.Firmicutes.Clostridia.Clostridiales.Lachnospiraceae.Roseburia.faecis	2.89245			-
Bacteria.Proteobacteria.Alphaproteobacteria.Rhizobiales.Beijerinckiaceae..	3.47886			-
Bacteria.Proteobacteria.Betaproteobacteria.Burkholderiales.Burkholderiaceae__	2.07676			-
Bacteria.Firmicutes.Bacilli.Bacillales.Staphylococcaceae	4.6451			-
Bacteria.Actinobacteria.Thermoleophilia.Solirubrobacterales.	4.19382			-
Bacteria.Proteobacteria.Alphaproteobacteria.Sphingomonadales.Sphingomonadaceae.Blastomonas	2.57381			-
Bacteria.Proteobacteria.Gammaproteobacteria.Alteromonadales._Chromatiaceae_.	2.744			-
Bacteria.Actinobacteria.Actinobacteria.Actinomycetales.Microbacteriaceae.Leucobacter	2.537			-
Bacteria.Firmicutes.Erysipelotrichi.Erysipelotrichales.Erysipelotrichaceae.Coprobacillus	1.99965			-
Bacteria.Proteobacteria.Betaproteobacteria.Gallionellales.Gallionellaceae.Gallionella	1.86595			-
Bacteria.Firmicutes.Bacilli.Bacillales.Paenibacillaceae.Brevibacillus.thermoruber	2.95468			-
Bacteria.Proteobacteria.Betaproteobacteria.Rhodocyclales	1.86595			-
Bacteria.Actinobacteria.Actinobacteria.Actinomycetales.Mycobacteriaceae	3.773	IL-6KO	3.64056	0.00214495
Bacteria.Actinobacteria.Actinobacteria.Actinomycetales.Pseudonocardiaceae.Amycolatopsis	1.18328			-
Bacteria.Proteobacteria.Alphaproteobacteria.Caulobacterales.Caulobacteraceae.Mycoplana.	3.2644			-
Bacteria.Proteobacteria.Alphaproteobacteria.Sphingomonadales.Sphingomonadaceae.Novosphingobium.	1.99965			-
Bacteria.Bacteroidetes.Flavobacteriia.Flavobacteriales._Weeksellaceae_..	2.95468			-
Bacteria.Firmicutes.Bacilli.Bacillales.Thermoactinomycetaceae	3.5784			-
Bacteria.Proteobacteria.Gammaproteobacteria.Thiotrichales.Piscirickettsiaceae.	2.86199			-
Bacteria.Proteobacteria.Alphaproteobacteria.Rhizobiales.Bradyrhizobiaceae.	1.9293			-
Bacteria.Actinobacteria.Actinobacteria.Actinomycetales.Microbacteriaceae.Microbacterium.	1.9293			-
Bacteria.Proteobacteria.Gammaproteobacteria.Enterobacteriales.Enterobacteriaceae.Proteus	3.5784			-
Bacteria.Proteobacteria.Gammaproteobacteria..	4.86972			-
Bacteria.Firmicutes.Clostridia.Clostridiales.Lachnospiraceae.Epulopiscium.	1.98402			-
Bacteria.Firmicutes.Bacilli.Lactobacillales.Lactobacillaceae.Lactobacillus_	2.537			-
Bacteria.Actinobacteria.Actinobacteria	5.39975			-
Bacteria.Actinobacteria.Actinobacteria.Actinomycetales.Mycobacteriaceae.Mycobacterium.vaccae	2.89245			-
Bacteria.Firmicutes.Bacilli.Gemellales.Gemellaceae..	4.19839			-
Bacteria.FBP...	1.86595			-
Bacteria.Proteobacteria.Betaproteobacteria.Neisseriales.Neisseriaceae.Chromobacterium	2.75983			-
Bacteria.Firmicutes.Erysipelotrichi.Erysipelotrichales.Erysipelotrichaceae.Erysipelothrix	3.10237			-
Bacteria.Proteobacteria.Gammaproteobacteria.Enterobacteriales.Enterobacteriaceae.Plesiomonas	4.7264			-
Bacteria.Bacteroidetes.Bacteroidia.Bacteroidales.Prevotellaceae.Prevotella.	2.744			-
Bacteria.Actinobacteria.Actinobacteria.Actinomycetales.Cellulomonadaceae	2.71577			-
Bacteria.Proteobacteria.Betaproteobacteria.Burkholderiales.Comamonadaceae.	2.27605			-
Bacteria.Bacteroidetes._Saprospirae_._Saprospirales_.Chitinophagaceae..	4.03621			-
Bacteria.Proteobacteria.Gammaproteobacteria.Enterobacteriales.Enterobacteriaceae.Enterobacter.cowanii	5.42266	BALB/c	5.12059	0.00884178
Bacteria.Proteobacteria.Alphaproteobacteria.Rhizobiales.Bradyrhizobiaceae.Afipia.	2.07676			-
Bacteria.Proteobacteria.Alphaproteobacteria.Caulobacterales..	2.9201			-
Bacteria.Firmicutes.Bacilli.Bacillales._Exiguobacteraceae_	2.07676			-
Bacteria.Proteobacteria.Alphaproteobacteria.Rhizobiales.Xanthobacteraceae..	3.2644			-
Bacteria.Armatimonadetes.Armatimonadia.Armatimonadales.Armatimonadaceae	2.57381			-
Bacteria.Planctomycetes.Phycisphaerae.Phycisphaerales...	2.40642			-
Bacteria._Thermi_.Deinococci.Deinococcales	1.86595			-
Bacteria.Verrucomicrobia.Verrucomicrobiae.Verrucomicrobiales.Verrucomicrobiaceae..	1.18328			-
Bacteria.Firmicutes.Clostridia.Clostridiales.Lachnospiraceae.Moryella	2.95468			-
Bacteria.Proteobacteria.Gammaproteobacteria.Legionellales.Legionellaceae.	2.537			-
Bacteria.Verrucomicrobia.Verrucomicrobiae.Verrucomicrobiales.Verrucomicrobiaceae.	1.18328			-
Bacteria.Proteobacteria.Alphaproteobacteria.Sphingomonadales.Erythrobacteraceae.Erythrobacter.	3.49574			-
Bacteria.Proteobacteria.Alphaproteobacteria.Rhodospirillales.Acetobacteraceae	3.16302			-
Bacteria.Firmicutes.Bacilli.Bacillales.Paenibacillaceae.Cohnella.	1.99965			-
Bacteria.Proteobacteria.Alphaproteobacteria.Rhodospirillales.Rhodospirillaceae..	3.47886			-
Bacteria.Deferribacteres.Deferribacteres.Deferribacterales.Deferribacteraceae.Mucispirillum.schaedleri	3.17783			-
Bacteria.Proteobacteria.Gammaproteobacteria.Enterobacteriales.Enterobacteriaceae.Citrobacter	3.5784			-
Bacteria.Proteobacteria.Alphaproteobacteria.Rhodospirillales.Rhodospirillaceae.Azospirillum	3.77989			-
Bacteria.Firmicutes.Clostridia.Clostridiales.Clostridiaceae.CandidatusArthromitus.	2.537			-
Bacteria.Firmicutes.Bacilli.Lactobacillales.Enterococcaceae.Enterococcus	3.075			-
Bacteria.Proteobacteria.Alphaproteobacteria.Rhodospirillales.Acetobacteraceae.Roseomonas	2.95468			-
Bacteria.Proteobacteria.Alphaproteobacteria.Sphingomonadales.Sphingomonadaceae.Blastomonas.	2.57381			-
Bacteria.Firmicutes.Bacilli.Turicibacterales	1.86595			-
Bacteria.Cyanobacteria.4C0d_2.YS2..	2.744			-
Bacteria.Proteobacteria.Betaproteobacteria.Burkholderiales...	2.19981			-
Bacteria.Aquificae.Aquificae.Aquificales.Hydrogenothermaceae	1.99965			-
Bacteria.Actinobacteria.Actinobacteria.Actinomycetales.Sanguibacteraceae..	2.744			-
Bacteria.Actinobacteria.Actinobacteria.Bifidobacteriales.Bifidobacteriaceae.Bifidobacterium.	2.23033			-
Bacteria.Proteobacteria.Gammaproteobacteria.Xanthomonadales.Sinobacteraceae	2.07676			-
Bacteria.Actinobacteria.Actinobacteria.Actinomycetales.Jonesiaceae..	3.5784			-
Bacteria.Firmicutes.Bacilli.Lactobacillales.Enterococcaceae.Vagococcus	2.4588			-
Bacteria.Proteobacteria.Alphaproteobacteria.Rhizobiales.Rhizobiaceae.Agrobacterium.	2.27605			-
Bacteria.Bacteroidetes.Bacteroidia.Bacteroidales.Prevotellaceae.Prevotella_	3.19928			-
Bacteria.Proteobacteria.Deltaproteobacteria.MIZ46.	2.66154			-
Bacteria.Proteobacteria.Gammaproteobacteria.Pseudomonadales.Pseudomonadaceae.Pseudomonas.stutzeri	3.17783			-
Bacteria.Firmicutes.Bacilli.Bacillales.Paenibacillaceae.Paenibacillus.barengoltzii	2.57381			-
Bacteria.Cyanobacteria.Synechococcophycideae.Pseudanabaenales.Pseudanabaenaceae.Leptolyngbya.	2.66154			-
Bacteria.Proteobacteria.Betaproteobacteria.Rhodocyclales.Rhodocyclaceae..	1.86595			-
Bacteria.Actinobacteria.Actinobacteria.Actinomycetales.Microbacteriaceae.Microbacterium_	2.95468			-
Bacteria.Actinobacteria.Actinobacteria.Actinomycetales.Nocardiaceae.Rhodococcus.fascians	2.57381			-
Bacteria.TM7	4.16008			-
Bacteria.Proteobacteria.Deltaproteobacteria.Desulfovibrionales.Desulfovibrionaceae.Bilophila.	2.95468			-
Bacteria.Cyanobacteria.Chloroplast.Streptophyta..	1.99965			-
Bacteria.Bacteroidetes.Bacteroidia.Bacteroidales___	2.27605			-
Bacteria.Actinobacteria.Actinobacteria.Actinomycetales.Frankiaceae.	4.01373			-
Bacteria.Proteobacteria.Gammaproteobacteria.Pseudomonadales.Pseudomonadaceae..	2.95468			-
Bacteria.Proteobacteria.Betaproteobacteria.Burkholderiales.Comamonadaceae.Aquabacterium.	1.9293			-
Bacteria.Firmicutes.Bacilli.Bacillales.Bacillaceae.Geobacillus.thermodenitrificans	2.57708			-
Bacteria.Proteobacteria.Alphaproteobacteria.Rhizobiales.Methylobacteriaceae.Methylobacterium.hispanicum	2.4588			-
Bacteria.Firmicutes.Erysipelotrichi.Erysipelotrichales.Erysipelotrichaceae.RFN20.	4.03621			-
Bacteria.Actinobacteria.Actinobacteria.Actinomycetales.Micrococcaceae.Rothia.mucilaginosa	1.86595			-
Bacteria.Bacteroidetes.Bacteroidia.Bacteroidales._Barnesiellaceae_.	2.4588			-
Bacteria.Fusobacteria.Fusobacteriia	1.86595			-
Bacteria.Proteobacteria.Gammaproteobacteria.Pseudomonadales.Moraxellaceae..	3.5784			-
Bacteria.Proteobacteria.Betaproteobacteria.MWH_UniP1..	1.99965			-
Bacteria.Planctomycetes.Planctomycetia.Gemmatales	2.72584			-
Bacteria.TM7.TM7_3.Blgi18...	4.03621			-
Bacteria.Proteobacteria.Deltaproteobacteria.MIZ46...	2.66154			-
Bacteria.Bacteroidetes._Saprospirae_._Saprospirales_	4.09726			-
Bacteria.Firmicutes.Erysipelotrichi.Erysipelotrichales.Erysipelotrichaceae..	2.80134			-
Bacteria.Proteobacteria.Gammaproteobacteria.Alteromonadales._Chromatiaceae_..	2.744			-
Bacteria.Actinobacteria.Actinobacteria.Actinomycetales.Microbacteriaceae.Frigoribacterium.	2.57381			-
Bacteria.Actinobacteria.Actinobacteria.Actinomycetales.Nocardiopsaceae.	2.744			-
Bacteria.Bacteroidetes.Bacteroidia.Bacteroidales._Odoribacteraceae_.Odoribacter.	2.744			-
Bacteria.Proteobacteria.Alphaproteobacteria.Rhizobiales.Xanthobacteraceae.	3.2644			-
Bacteria.Proteobacteria.Gammaproteobacteria.Enterobacteriales.Enterobacteriaceae	5.4694			-
Bacteria.Firmicutes.Clostridia.Clostridiales.Christensenellaceae.	2.744			-
Bacteria.Actinobacteria.Actinobacteria.Actinomycetales.Nocardiaceae.Rhodococcus.	3.82974			-
Bacteria.Firmicutes.Clostridia.Clostridiales.Clostridiaceae.02d06.	1.86595			-
Bacteria.Aquificae.Aquificae	1.99965			-
Bacteria.Firmicutes.Erysipelotrichi	4.10952			-
Bacteria.Actinobacteria.Coriobacteriia.Coriobacteriales.Coriobacteriaceae	4.39473			-
Bacteria.Firmicutes.Bacilli.Bacillales.Staphylococcaceae.Staphylococcus.epidermidis	2.6687			-
Bacteria.Firmicutes.Bacilli.Turicibacterales.Turicibacteraceae.Turicibacter	1.86595			-
Bacteria.Proteobacteria.Alphaproteobacteria____	1.9293			-
Bacteria.Firmicutes.Clostridia.Clostridiales.Veillonellaceae..	2.95468			-
Bacteria.Acidobacteria.Acidobacteriia.Acidobacteriales.Acidobacteriaceae.Terriglobus.	2.57381			-
Bacteria.TM7.TM7_3...	1.86595			-
Bacteria.Proteobacteria.Alphaproteobacteria.Rhizobiales.Bradyrhizobiaceae.Bosea.genosp_	3.73518			-
Bacteria.Actinobacteria.Actinobacteria.Actinomycetales.Microbacteriaceae.Rathayibacter.caricis	2.27605			-
Bacteria.Proteobacteria.Betaproteobacteria.Burkholderiales.Comamonadaceae.Limnohabitans	5.33768			-
Bacteria.Proteobacteria.Alphaproteobacteria.Rhizobiales.Brucellaceae.Pseudochrobactrum.	2.46051			-
Bacteria.Firmicutes.Clostridia.Clostridiales.Lachnospiraceae.Moryella_	1.86595			-
Bacteria.Tenericutes.Mollicutes.Anaeroplasmatales.Anaeroplasmataceae	2.80134			-
Bacteria.Tenericutes.Mollicutes	3.47886			-
Bacteria.Firmicutes.Clostridia.Clostridiales.Peptostreptococcaceae..	1.9293			-
Bacteria.Actinobacteria.Actinobacteria.Actinomycetales.Thermomonosporaceae	3.5784			-
Bacteria.Proteobacteria.Alphaproteobacteria.Rhizobiales.Rhizobiaceae.Sinorhizobium.	2.07676			-
Bacteria.Actinobacteria.Actinobacteria.Actinomycetales.Intrasporangiaceae.Janibacter	3.2644			-
Bacteria.Cyanobacteria	3.28807			-
Bacteria.Proteobacteria.Gammaproteobacteria.Alteromonadales.Alteromonadaceae	2.07676			-
Bacteria.Proteobacteria.Alphaproteobacteria.Rhizobiales.Brucellaceae.	1.9293			-
Bacteria.Firmicutes.Bacilli.Lactobacillales.Carnobacteriaceae.Carnobacterium.	1.18328			-
Bacteria.Proteobacteria.Betaproteobacteria.Burkholderiales.Oxalobacteraceae.	2.00926			-
Bacteria.Proteobacteria.Gammaproteobacteria.Legionellales.Coxiellaceae..	2.537			-
Bacteria.Tenericutes.Mollicutes.Acholeplasmatales	2.57381			-
Bacteria.Firmicutes.Bacilli.Gemellales.Gemellaceae.	4.19839			-
Bacteria.Bacteroidetes.Sphingobacteriia.Sphingobacteriales.Sphingobacteriaceae.Olivibacter.	3.82974			-
Bacteria.Actinobacteria.Actinobacteria.Actinomycetales.Micromonosporaceae.Pilimelia.	3.17587			-
Bacteria.Proteobacteria.Alphaproteobacteria.Sphingomonadales.Sphingomonadaceae	3.85895			-
Bacteria.Firmicutes.Clostridia.Clostridiales._Mogibacteriaceae_.Anaerovorax.	4.03621			-
Bacteria.Cyanobacteria.Chloroplast.Streptophyta	1.99965			-
Bacteria.Chloroflexi.TK10	3.23033			-
Bacteria.Proteobacteria.Betaproteobacteria.Burkholderiales___	1.86595			-
Bacteria.Cyanobacteria.Chloroplast.Chlorophyta..	2.744			-
Bacteria.Actinobacteria.Actinobacteria.Actinomycetales.Sporichthyaceae..	2.66154			-
Bacteria.Aquificae.Aquificae.Aquificales.Hydrogenothermaceae.	1.99965			-
Bacteria.Firmicutes.Erysipelotrichi.Erysipelotrichales.Erysipelotrichaceae._Eubacterium_.	3.42726			-
Bacteria.Proteobacteria.Gammaproteobacteria.Pseudomonadales.Moraxellaceae.Acinetobacter.guillouiae	2.744			-
Bacteria.Chloroflexi.TK10.AKYG885	3.23033			-
Bacteria.Firmicutes.Clostridia....	3.2644			-
Bacteria.Firmicutes.Bacilli.Lactobacillales.Streptococcaceae__	1.86595			-
Bacteria.Actinobacteria.Actinobacteria.Actinomycetales.Corynebacteriaceae.Corynebacterium	4.03621			-
Bacteria.Actinobacteria.Thermoleophilia.Solirubrobacterales.Patulibacteraceae	2.9539			-
Bacteria.Firmicutes.Clostridia.Clostridiales.Veillonellaceae.Sporomusa_	2.744			-
Bacteria.Proteobacteria.Betaproteobacteria.Burkholderiales.Oxalobacteraceae..	2.00926			-
Bacteria.Bacteroidetes.Flavobacteriia.Flavobacteriales._Weeksellaceae_.Cloacibacterium.	2.95468			-
Bacteria.Proteobacteria.Gammaproteobacteria.Enterobacteriales.Enterobacteriaceae.Erwinia	2.40642			-
Bacteria.Firmicutes.Bacilli.Bacillales.Bacillaceae.Bacillus.ginsengihumi	2.744			-
Bacteria.Proteobacteria.Alphaproteobacteria...	2.29035			-
Bacteria.Firmicutes.Bacilli.Bacillales.Staphylococcaceae.Jeotgalicoccus.	3.5784			-
Bacteria.Proteobacteria.Alphaproteobacteria.Kiloniellales...	3.82974			-
Bacteria.Proteobacteria.Betaproteobacteria.Burkholderiales.Oxalobacteraceae.Janthinobacterium	3.87943			-
Bacteria.Firmicutes.Bacilli.Bacillales.Bacillaceae.Bacillus.clausii	2.95468			-
Bacteria.Actinobacteria.Actinobacteria.Actinomycetales.Microbacteriaceae.Rathayibacter	2.27605			-
Bacteria.Proteobacteria.Alphaproteobacteria.Rhizobiales.Beijerinckiaceae__	3.47886			-
Bacteria.Proteobacteria.Betaproteobacteria.Burkholderiales.Comamonadaceae.Simplicispira.	3.5784			-
Bacteria.Bacteroidetes._Saprospirae_._Saprospirales_.Chitinophagaceae.Flavihumibacter.	2.57381			-
Bacteria.Firmicutes.Clostridia.Clostridiales.Ruminococcaceae.Ruminococcus.	3.27737			-
Bacteria.Proteobacteria.Gammaproteobacteria.Pseudomonadales.Pseudomonadaceae.Pseudomonas.veronii	1.99965			-
Bacteria.Firmicutes.Bacilli.Lactobacillales.Enterococcaceae..	2.4588			-
Bacteria.Proteobacteria.Gammaproteobacteria.Oceanospirillales	1.86595			-
Bacteria.Firmicutes.Bacilli.Lactobacillales.Leuconostocaceae	3.82974			-
Bacteria.Actinobacteria.Actinobacteria.Actinomycetales.Cellulomonadaceae.Cellulomonas.	1.78534			-
Bacteria.Proteobacteria.Betaproteobacteria.Burkholderiales.Comamonadaceae.Delftia	4.03621			-
Bacteria.Fusobacteria.Fusobacteriia.Fusobacteriales.Leptotrichiaceae	1.86595			-
Bacteria.Firmicutes.Bacilli.Bacillales.Paenibacillaceae__	2.744			-
Bacteria.Proteobacteria.Gammaproteobacteria.Thiotrichales.Piscirickettsiaceae..	2.86199			-
Bacteria.Actinobacteria.Actinobacteria.Actinomycetales.Actinomycetaceae	2.95468			-
Bacteria.Fusobacteria.Fusobacteriia.Fusobacteriales.Leptotrichiaceae.Leptotrichia.	1.86595			-
Bacteria.Firmicutes.Bacilli.Lactobacillales.Aerococcaceae.	2.4588			-
Bacteria.Firmicutes.Clostridia.Clostridiales.Ruminococcaceae.Oscillospira.guilliermondii	1.9293			-
Bacteria.Verrucomicrobia.Verrucomicrobiae.Verrucomicrobiales.Verrucomicrobiaceae.Akkermansia	1.69862			-
Bacteria.Firmicutes.Bacilli.Bacillales.Thermoactinomycetaceae.Thermoactinomyces	1.86595			-
Bacteria.Proteobacteria.Gammaproteobacteria.Aeromonadales.Aeromonadaceae..	3.82974			-
Bacteria.Firmicutes.Bacilli.Lactobacillales.Enterococcaceae.	2.4588			-
Bacteria.Proteobacteria.Gammaproteobacteria.Pasteurellales	2.56492			-
Bacteria.Firmicutes.Bacilli.Lactobacillales.Streptococcaceae.Streptococcus.infantis	1.99965			-
Bacteria.Proteobacteria.Gammaproteobacteria.Pasteurellales.Pasteurellaceae	2.46801			-
Bacteria.Aquificae	1.99965			-
Bacteria.Proteobacteria.Alphaproteobacteria.Kiloniellales	3.82974			-
Bacteria.Firmicutes.Bacilli.Lactobacillales.Carnobacteriaceae.Trichococcus.	3.2644			-
Bacteria.Firmicutes.Bacilli.Bacillales.Staphylococcaceae.Staphylococcus	3.92822			-
Bacteria.Firmicutes.Clostridia.Clostridiales._Mogibacteriaceae_.Anaerovorax	4.03621			-
Bacteria.Proteobacteria.Alphaproteobacteria.Rhizobiales.Phyllobacteriaceae.	1.99965			-
Bacteria.Proteobacteria.Betaproteobacteria.Burkholderiales.Comamonadaceae.Acidovorax.	2.4588			-
Bacteria.Deferribacteres.Deferribacteres	3.17783			-
Bacteria.Firmicutes.Clostridia.Clostridiales.Peptococcaceae	3.5784			-
Bacteria.TM7.TM7_3.	1.86595			-
Bacteria.Firmicutes.Bacilli.Bacillales.Staphylococcaceae.Staphylococcus_	2.95468			-
Bacteria.Proteobacteria.Gammaproteobacteria.Legionellales.Legionellaceae..	2.537			-
Bacteria.Proteobacteria.Alphaproteobacteria.Caulobacterales	4.04364			-
Bacteria.Proteobacteria.Betaproteobacteria.Burkholderiales.Burkholderiaceae.Burkholderia.bryophila	5.33323			-
Bacteria.Actinobacteria.Actinobacteria.Actinomycetales.Thermomonosporaceae.Actinomadura.	2.57381			-
Bacteria.Proteobacteria.Gammaproteobacteria.Xanthomonadales.Xanthomonadaceae.	3.04503			-
Bacteria.Proteobacteria.Alphaproteobacteria.Caulobacterales.Caulobacteraceae.Phenylobacterium	2.537			-
Bacteria.Proteobacteria.Alphaproteobacteria.Rhizobiales.Methylocystaceae.	2.07676			-
Bacteria.Proteobacteria.Betaproteobacteria.Burkholderiales.Comamonadaceae.Diaphorobacter.	1.86595			-
Bacteria.Actinobacteria.Actinobacteria.Actinomycetales..	2.95468			-
Bacteria.Proteobacteria.Alphaproteobacteria.	2.29035			-
Bacteria.Firmicutes.Clostridia.Clostridiales.Dehalobacteriaceae.Dehalobacterium.	2.95468			-
Bacteria.Actinobacteria.Actinobacteria.Actinomycetales.Microbacteriaceae.Yonghaparkia	2.95468			-
Bacteria.Planctomycetes	2.89589			-
Bacteria.Firmicutes.Clostridia.Clostridiales.Lachnospiraceae.Coprococcus.	1.99965			-
Bacteria.Proteobacteria.Deltaproteobacteria.Myxococcales.Myxococcaceae	3.82974			-
Bacteria.Firmicutes.Clostridia.Clostridiales.Lachnospiraceae__	1.99965			-
Bacteria.Actinobacteria.Actinobacteria.Actinomycetales.Intrasporangiaceae	4.03621			-
Bacteria.Actinobacteria.Actinobacteria.Actinomycetales.Micrococcaceae.Micrococcus_	2.89245			-
Bacteria.Proteobacteria.Alphaproteobacteria.Rhizobiales.Bartonellaceae.Bartonella.	2.37779			-
Bacteria.Proteobacteria.Betaproteobacteria.Burkholderiales.Oxalobacteraceae.Cupriavidus.gilardii	4.03621			-
Bacteria.Proteobacteria.Gammaproteobacteria.Legionellales.Legionellaceae	3.01412			-
Bacteria.Firmicutes.Clostridia.Clostridiales.Veillonellaceae.Anaeromusa.	2.95468			-
Bacteria.Bacteroidetes._Saprospirae_	4.09726			-
Bacteria.Firmicutes.Bacilli	5.16021			-
Bacteria.Proteobacteria.Gammaproteobacteria.Legionellales.Legionellaceae.Tatlockia.	2.537			-
Bacteria.Firmicutes.Bacilli.Bacillales.Staphylococcaceae.Jeotgalicoccus	4.3363	IL-6KO	4.0641	0.0123632
Bacteria.Proteobacteria.Alphaproteobacteria.Sphingomonadales.Sphingomonadaceae.Sphingomonas.yabuuchiae	3.47886			-
Bacteria.Proteobacteria.Alphaproteobacteria.Rhizobiales.Brucellaceae.Ochrobactrum.intermedium	1.9293			-
Bacteria.Bacteroidetes.Flavobacteriia.Flavobacteriales._Weeksellaceae_.	2.95468			-
Bacteria.Proteobacteria.Deltaproteobacteria.Myxococcales...	2.89245			-
Bacteria.Actinobacteria.Actinobacteria.Actinomycetales.Brevibacteriaceae.Brevibacterium	2.744			-
Bacteria.Bacteroidetes.Bacteroidia.Bacteroidales.Prevotellaceae.Prevotella.melaninogenica	2.80134			-
Bacteria.Proteobacteria.Alphaproteobacteria.Rhizobiales.Rhizobiaceae.Rhizobium	1.86595			-
Bacteria.Proteobacteria.Gammaproteobacteria.Pasteurellales.Pasteurellaceae.Haemophilus.parainfluenzae	1.86595			-
Bacteria.TM7.TM7_3.CW040.F16	2.95468			-
Bacteria.Actinobacteria.Actinobacteria.Actinomycetales.Streptomycetaceae.Streptomyces_	3.27135			-
Bacteria.Firmicutes.Bacilli.Bacillales.Paenibacillaceae	3.85923			-
Bacteria.Firmicutes.Clostridia.Clostridiales.Ruminococcaceae.Oscillospira.	2.95468			-
Bacteria.Proteobacteria.Alphaproteobacteria.Rhizobiales.Aurantimonadaceae	2.66154			-
Bacteria.Actinobacteria.Thermoleophilia.Solirubrobacterales..	4.19382			-
Bacteria.Proteobacteria.Alphaproteobacteria.Rhizobiales.Phyllobacteriaceae..	1.99965			-
Bacteria.Proteobacteria.Alphaproteobacteria.Sphingomonadales.Sphingomonadaceae.Novosphingobium	1.99965			-
Bacteria.Actinobacteria.Actinobacteria.Actinomycetales.Pseudonocardiaceae.Pseudonocardia.	2.537			-
Bacteria.Tenericutes	3.47886			-
Bacteria.Bacteroidetes.Cytophagia.Cytophagales.Cytophagaceae.Dyadobacter.	2.89245			-
Bacteria.Proteobacteria.Deltaproteobacteria.Myxococcales	3.85319			-
Bacteria.Actinobacteria.Actinobacteria.Actinomycetales.Geodermatophilaceae.Blastococcus	1.9293			-
Bacteria.Proteobacteria.Deltaproteobacteria.Myxococcales.	2.89245			-
Bacteria.Bacteroidetes.Flavobacteriia.Flavobacteriales._Weeksellaceae_.Wautersiella.	2.66154			-
Bacteria.Proteobacteria.Betaproteobacteria____	1.99965			-
Bacteria.Proteobacteria.Alphaproteobacteria.Sphingomonadales	4.02678			-
Bacteria.Proteobacteria.Alphaproteobacteria.Sphingomonadales.Sphingomonadaceae.Sphingopyxis_	1.99965			-
Bacteria.Firmicutes.Bacilli.Bacillales.Paenibacillaceae.Brevibacillus.reuszeri	3.04503			-
Bacteria.Proteobacteria.Alphaproteobacteria.Rhodobacterales.Rhodobacteraceae.Rubellimicrobium	2.27605			-
Bacteria.Proteobacteria.Gammaproteobacteria.Pseudomonadales.Moraxellaceae__	2.80134			-
Bacteria.Proteobacteria.Gammaproteobacteria.Xanthomonadales.Xanthomonadaceae.Stenotrophomonas.	4.47319			-
Bacteria.Actinobacteria.Actinobacteria.Actinomycetales.Intrasporangiaceae.Knoellia.subterranea	4.03621			-
Bacteria.Actinobacteria.Actinobacteria.Actinomycetales.Streptosporangiaceae	4.50003			-
Bacteria.Actinobacteria.Actinobacteria.Actinomycetales.Propionibacteriaceae.Propionibacterium.acnes	2.537			-
Bacteria.Firmicutes.Clostridia.Clostridiales...	1.9293			-
Bacteria.Chloroflexi.Thermomicrobia	3.5784			-
Bacteria.Firmicutes.Clostridia.Clostridiales.Lachnospiraceae.Moryella.	2.95468			-
Bacteria.Actinobacteria.Actinobacteria.Actinomycetales.Dermabacteraceae__	1.99965			-
Bacteria.Proteobacteria.Gammaproteobacteria.Enterobacteriales.Enterobacteriaceae.Citrobacter.	3.5784			-
Bacteria.Actinobacteria.Actinobacteria.Actinomycetales.Nocardiopsaceae.Nocardiopsis	4.67094			-
Bacteria.Proteobacteria.Gammaproteobacteria____	1.99965			-
Bacteria.Proteobacteria.Alphaproteobacteria.Rhizobiales.Bradyrhizobiaceae.Bradyrhizobium.elkanii	1.86595			-
Bacteria.Firmicutes.Clostridia.Clostridiales	4.49232			-
Bacteria.Bacteroidetes.Sphingobacteriia.Sphingobacteriales...	2.66154			-
Bacteria.Planctomycetes.Planctomycetia.Gemmatales.Isosphaeraceae..	2.72584			-
Bacteria.Actinobacteria.Actinobacteria.Actinomycetales.Geodermatophilaceae.	3.80847			-
Bacteria.Firmicutes.Clostridia.Clostridiales.Lachnospiraceae..	1.86595			-
Bacteria.Actinobacteria.Actinobacteria.Actinomycetales.Pseudonocardiaceae.Prauserella.rugosa	3.82974			-
Bacteria.Bacteroidetes.Sphingobacteriia.Sphingobacteriales.Sphingobacteriaceae.Pedobacter_	2.72584			-
Bacteria.Proteobacteria.Alphaproteobacteria.Sphingomonadales.Sphingomonadaceae..	1.86595			-
Bacteria.Proteobacteria.Betaproteobacteria.Neisseriales.Neisseriaceae.	1.9293			-
Bacteria.FBP	1.86595			-
Bacteria.Bacteroidetes.Cytophagia.Cytophagales.Cytophagaceae.Hymenobacter.	1.86595			-
Bacteria._Thermi_.Deinococci.Deinococcales.Deinococcaceae.Deinococcus	1.86595			-
Bacteria.Bacteroidetes.Bacteroidia.Bacteroidales.Rikenellaceae.AF12.	2.89245			-
Bacteria.Cyanobacteria.4C0d_2.YS2...	2.744			-
Bacteria.Proteobacteria.Gammaproteobacteria.Enterobacteriales.Enterobacteriaceae.Trabulsiella.farmeri	1.99965			-
Bacteria.Proteobacteria.Alphaproteobacteria.Rhizobiales.Methylobacteriaceae.Methylobacterium.mesophilicum	2.4588			-
Bacteria.Firmicutes.Bacilli.Bacillales.Planococcaceae.Lysinibacillus	2.96257			-
Bacteria.Actinobacteria.Coriobacteriia.Coriobacteriales	4.39473			-
Bacteria.Proteobacteria.Betaproteobacteria.Burkholderiales.Alcaligenaceae.	2.27605			-
Bacteria.Firmicutes.Bacilli.Bacillales.Alicyclobacillaceae.Alicyclobacillus	2.95468			-
Bacteria.Proteobacteria.Betaproteobacteria.Gallionellales	1.86595			-
Bacteria.Actinobacteria.Actinobacteria.Actinomycetales.Pseudonocardiaceae.Amycolatopsis.thermoflava	1.18328			-
Bacteria.Firmicutes.Clostridia.Clostridiales.Peptococcaceae.Desulfosporosinus.meridiei	3.5784			-
Bacteria.Cyanobacteria.Chloroplast.Streptophyta...	1.99965			-
Bacteria.Proteobacteria.Betaproteobacteria.Burkholderiales.Comamonadaceae.Rubrivivax.gelatinosus	1.99965			-
Bacteria.Actinobacteria.Actinobacteria.Actinomycetales.Nocardiopsaceae..	2.744			-
Bacteria.Firmicutes.Bacilli.Lactobacillales.Aerococcaceae.Facklamia.	2.89245			-
Bacteria.Proteobacteria.Betaproteobacteria.Procabacteriales.Procabacteriaceae..	2.07676			-
Bacteria.Actinobacteria.Actinobacteria.Actinomycetales.Geodermatophilaceae.Modestobacter	2.66154			-
Bacteria.Firmicutes.Bacilli.Bacillales___	2.95468			-
Bacteria.Proteobacteria.Betaproteobacteria.Burkholderiales.Burkholderiaceae.Lautropia	2.95468			-
Bacteria.Chloroflexi.Thermomicrobia.JG30_KF_CM45...	3.5784			-
Bacteria.Firmicutes.Clostridia.Clostridiales.Peptococcaceae.Desulfosporosinus	3.5784			-
Bacteria.Proteobacteria.Alphaproteobacteria.Rhizobiales.Aurantimonadaceae.	2.66154			-
Bacteria.Actinobacteria.Actinobacteria.Actinomycetales.Microbacteriaceae.Curtobacterium	2.57381			-
Bacteria.Proteobacteria.Alphaproteobacteria.Rhodospirillales.Acetobacteraceae..	2.744			-
Bacteria.Proteobacteria.Alphaproteobacteria.Rhizobiales.Beijerinckiaceae.Chelatococcus.	3.47886			-
Bacteria.Firmicutes.Erysipelotrichi.Erysipelotrichales.Erysipelotrichaceae._Eubacterium_.biforme	3.5784			-
Bacteria.Proteobacteria.Alphaproteobacteria.Sphingomonadales.Sphingomonadaceae.Sphingopyxis.	2.07676			-
Bacteria.Actinobacteria.Actinobacteria.Actinomycetales.Dietziaceae.Dietzia.	2.87484			-
Bacteria.Bacteroidetes.Bacteroidia.Bacteroidales.Prevotellaceae.Prevotella.nanceiensis	4.34541			-
Bacteria.Actinobacteria.Actinobacteria.Actinomycetales.Streptomycetaceae.Streptomyces.	2.537			-
Bacteria.Bacteroidetes.Flavobacteriia.Flavobacteriales._Weeksellaceae_.Chryseobacterium	3.5784			-
Bacteria.Proteobacteria.Deltaproteobacteria.Myxococcales.Myxococcaceae.Myxococcus.	3.82974			-
Bacteria.Proteobacteria	5.86981			-
Bacteria.Actinobacteria.Actinobacteria.Actinomycetales.Nocardiaceae	3.85319			-
Bacteria.Bacteroidetes.Bacteroidia.Bacteroidales.Porphyromonadaceae.CandidatusAzobacteroides.	3.87943			-
Bacteria.Proteobacteria.Alphaproteobacteria.Rhizobiales.Methylocystaceae.Methylosinus	1.86595			-
Bacteria.Actinobacteria.Actinobacteria.Actinomycetales.Microbacteriaceae	4.87349			-
Bacteria.Tenericutes.Mollicutes.Anaeroplasmatales.Anaeroplasmataceae.Anaeroplasma	2.80134			-
Bacteria.Firmicutes.Bacilli.Bacillales.Thermoactinomycetaceae.Laceyella	2.66154			-
Bacteria.Proteobacteria.Betaproteobacteria.Burkholderiales.Comamonadaceae.Rubrivivax	3.2644			-
Bacteria.Proteobacteria.Gammaproteobacteria.Enterobacteriales.Enterobacteriaceae.Klebsiella	1.9293			-
Bacteria.Bacteroidetes._Saprospirae_._Saprospirales_.Chitinophagaceae	4.09726			-
Bacteria.Proteobacteria.Alphaproteobacteria.Rhizobiales.Hyphomicrobiaceae.Hyphomicrobium.	3.72734			-
Bacteria.Actinobacteria.Actinobacteria.Actinomycetales.Streptosporangiaceae.Nonomuraea	2.57381			-
Bacteria.Firmicutes.Clostridia...	3.2644			-
Bacteria.Proteobacteria.Alphaproteobacteria.Rhodobacterales.Rhodobacteraceae.Paracoccus	3.06086			-
Bacteria.Firmicutes.Bacilli.Lactobacillales.Carnobacteriaceae.Granulicatella.	2.744			-
Bacteria.Actinobacteria.Actinobacteria.Actinomycetales.Streptomycetaceae.Streptomyces	2.537			-
Bacteria.Planctomycetes.Planctomycetia.Gemmatales.Gemmataceae.Gemmata	1.99965			-
Bacteria.Bacteroidetes.Bacteroidia.Bacteroidales.S24_7	1.9293			-
Bacteria.Actinobacteria.Actinobacteria.Actinomycetales.Pseudonocardiaceae.Pseudonocardia	2.537			-
Bacteria.Proteobacteria.Betaproteobacteria.Procabacteriales.Procabacteriaceae	2.07676			-
Bacteria.Proteobacteria.Deltaproteobacteria.Myxococcales.0319_6G20..	2.57381			-
Bacteria.Proteobacteria.Alphaproteobacteria.Sphingomonadales.Sphingomonadaceae.Sphingobium.yanoikuyae	2.64638			-
Bacteria.Bacteroidetes.Bacteroidia.Bacteroidales	4.55593			-
Bacteria.Proteobacteria.Gammaproteobacteria.	4.86972			-
Bacteria.Firmicutes.Bacilli.Bacillales.Paenibacillaceae.Paenibacillus.	2.537			-
Bacteria.Firmicutes.Clostridia.Clostridiales.Clostridiaceae.	3.47886			-
Bacteria.Actinobacteria.Actinobacteria.Actinomycetales.Micrococcaceae.Micrococcus	2.63489			-
Bacteria.Bacteroidetes.Flavobacteriia.Flavobacteriales.Flavobacteriaceae.	3.47886			-
Bacteria.Proteobacteria.Alphaproteobacteria.Rhodobacterales.Rhodobacteraceae__	2.537			-
Bacteria.Firmicutes.Bacilli.Bacillales.Staphylococcaceae..	3.87017			-
Bacteria.Proteobacteria.Alphaproteobacteria.Rhizobiales.Aurantimonadaceae..	2.66154			-
Bacteria.Firmicutes.Bacilli.Bacillales.Bacillaceae.Bacillus.	2.95468			-
Bacteria.Cyanobacteria.Chloroplast.Chlorophyta	2.744			-
Bacteria.Cyanobacteria.Chloroplast.Chlorophyta...	2.744			-
Bacteria.Firmicutes.Erysipelotrichi.Erysipelotrichales.Erysipelotrichaceae.Allobaculum	2.07676			-
Bacteria.Proteobacteria.Alphaproteobacteria.Rhodospirillales	4.63827			-
Bacteria.Verrucomicrobia.Verrucomicrobiae.Verrucomicrobiales.Verrucomicrobiaceae.Luteolibacter	2.66154			-
Bacteria.Bacteroidetes.Bacteroidia.Bacteroidales.Porphyromonadaceae.CandidatusAzobacteroides	3.87943			-
Bacteria.Actinobacteria.Actinobacteria.Actinomycetales.Microbacteriaceae.Agromyces	1.9293			-
Bacteria.Proteobacteria.Alphaproteobacteria.Rhizobiales.Bradyrhizobiaceae.Bradyrhizobium.	2.07676			-
Bacteria.Actinobacteria.Acidimicrobiia.Acidimicrobiales.C111	2.07676			-
Bacteria.Firmicutes.Clostridia.Clostridiales.Clostridiaceae.Thermoanaerobacterium.	1.18328			-
Bacteria.Actinobacteria.Actinobacteria.Actinomycetales.Jonesiaceae	3.5784			-
Bacteria.Bacteroidetes.Bacteroidia.Bacteroidales._Barnesiellaceae_..	2.4588			-
Bacteria.Proteobacteria.Alphaproteobacteria.Rhizobiales.Beijerinckiaceae.Beijerinckia.	3.10237			-
Bacteria.Firmicutes.Bacilli.Bacillales.Bacillaceae__	2.744			-
Bacteria.Proteobacteria.Alphaproteobacteria.Rhizobiales.Rhizobiaceae.	1.98402			-
Bacteria.Proteobacteria.Alphaproteobacteria.Rhizobiales.Hyphomicrobiaceae.	3.82974			-
Bacteria.Firmicutes.Clostridia.Clostridiales.Lachnospiraceae.Shuttleworthia.	2.89245			-
Bacteria.Proteobacteria.Betaproteobacteria.Burkholderiales.Comamonadaceae.Variovorax.paradoxus	3.47886			-
Bacteria.Firmicutes.Clostridia.	3.2644			-
Bacteria.Proteobacteria.Alphaproteobacteria..	2.29035			-
Bacteria.Proteobacteria.Betaproteobacteria.Burkholderiales.	2.19981			-
Bacteria.Firmicutes.Bacilli.Bacillales	5.08964	C57	4.85649	0.0385375
Bacteria.Firmicutes.Clostridia.Clostridiales.Lachnospiraceae.Shuttleworthia	2.89245			-
Bacteria.Actinobacteria.Thermoleophilia.Solirubrobacterales.Conexibacteraceae.	2.537			-
Bacteria.Actinobacteria.Thermoleophilia.Solirubrobacterales.Solirubrobacteraceae__	2.537			-
Bacteria.Planctomycetes.Phycisphaerae	2.40642			-
Bacteria.Proteobacteria.Alphaproteobacteria.Rhizobiales.Xanthobacteraceae.Ancylobacter.	1.86595			-
Bacteria.Proteobacteria.Alphaproteobacteria.Rhodospirillales.Acetobacteraceae.Roseomonas.	2.95468			-
Bacteria.Bacteroidetes.Flavobacteriia.Flavobacteriales._Weeksellaceae___	1.9293			-
Bacteria.Proteobacteria.Gammaproteobacteria.Enterobacteriales.Enterobacteriaceae.Serratia.	4.05452			-
Bacteria.Proteobacteria.Gammaproteobacteria.Alteromonadales._Chromatiaceae_.Alishewanella	2.537			-
Bacteria.Bacteroidetes.Flavobacteriia.Flavobacteriales	3.74739			-
Bacteria.Actinobacteria.Actinobacteria.Actinomycetales.Propionibacteriaceae.Propionibacterium	2.537			-
Bacteria.Actinobacteria.Actinobacteria.Actinomycetales.Promicromonosporaceae	2.57381			-
Bacteria.Firmicutes.Bacilli.Bacillales.Bacillaceae.Bacillus_	1.86595			-
Bacteria.Proteobacteria.Alphaproteobacteria.Rhizobiales.Brucellaceae.Pseudochrobactrum	2.46051			-
Bacteria.Proteobacteria.Alphaproteobacteria.Rhodobacterales.Rhodobacteraceae.Paracoccus.marcusii	2.75983			-
Bacteria.Firmicutes.Erysipelotrichi.Erysipelotrichales.Erysipelotrichaceae.	2.80134			-
Bacteria.Firmicutes.Erysipelotrichi.Erysipelotrichales.Erysipelotrichaceae._Eubacterium_	3.8104			-
Bacteria.Actinobacteria.Thermoleophilia.Solirubrobacterales...	4.19382			-
Bacteria.Proteobacteria.Alphaproteobacteria.Rhodospirillales...	4.63827			-
Bacteria.Firmicutes.Clostridia.Clostridiales.Clostridiaceae.Clostridium.intestinale	3.34606			-
Bacteria.Proteobacteria.Betaproteobacteria.Burkholderiales.Oxalobacteraceae.Herminiimonas.	3.2644			-
Bacteria.Firmicutes.Clostridia.Clostridiales.Lachnospiraceae.Coprococcus.eutactus	2.57381			-
Bacteria.Bacteroidetes.Bacteroidia.Bacteroidales._Barnesiellaceae_	2.4588			-
Bacteria.Proteobacteria.Gammaproteobacteria.Pasteurellales.Pasteurellaceae__	1.86595			-
Bacteria.Proteobacteria.Betaproteobacteria.Burkholderiales.Alcaligenaceae.Achromobacter	2.27605			-
Bacteria.WPS_2....	4.13077			-
Bacteria.Firmicutes.Bacilli.Lactobacillales.Aerococcaceae.Aerococcus	2.4588			-
Bacteria.Firmicutes.Bacilli.Bacillales.Paenibacillaceae.Brevibacillus	3.3719	IL-6KO	3.6027	0.0123632
Bacteria.Proteobacteria.Gammaproteobacteria.Pseudomonadales.Moraxellaceae.Acinetobacter.lwoffii	3.43652			-
Bacteria.Proteobacteria.Deltaproteobacteria.Desulfovibrionales.Desulfovibrionaceae.Bilophila	2.95468			-
Bacteria.Proteobacteria.Betaproteobacteria.Rhodocyclales.Rhodocyclaceae	1.86595			-
Bacteria.Bacteroidetes._Saprospirae_._Saprospirales_.Chitinophagaceae.Chitinophaga	3.10237			-
Bacteria.Firmicutes.Bacilli.Bacillales.Bacillaceae.Bacillus.flexus	1.86595			-
Bacteria.Proteobacteria.Betaproteobacteria.Burkholderiales.Alcaligenaceae.Pigmentiphaga.	2.66154			-
Bacteria.Actinobacteria.Actinobacteria.Actinomycetales.Jonesiaceae.	3.5784			-
Bacteria.Bacteroidetes.Bacteroidia.Bacteroidales..	1.99965			-
Bacteria.Firmicutes.Bacilli.Bacillales.Staphylococcaceae.Macrococcus	3.75449			-
Bacteria.Proteobacteria.Alphaproteobacteria.Rickettsiales	1.99965			-
Bacteria.Proteobacteria.Alphaproteobacteria.Rhodospirillales.Rhodospirillaceae.	3.47886			-
Bacteria.Actinobacteria.Actinobacteria.Actinomycetales.Nocardioidaceae.Nocardioides	2.95468			-
Bacteria.Proteobacteria.Alphaproteobacteria.Rhizobiales.Hyphomicrobiaceae.Pedomicrobium	2.71309			-
Bacteria.Proteobacteria.Alphaproteobacteria.Rhizobiales.Phyllobacteriaceae.Aminobacter	2.24452			-
Bacteria.Proteobacteria.Gammaproteobacteria.Pseudomonadales.Moraxellaceae	4.19177	IL-6KO	3.90357	0.0243667
Bacteria.Verrucomicrobia.Verrucomicrobiae	2.70816			-
Bacteria.Proteobacteria.Alphaproteobacteria.Rhizobiales.Bartonellaceae.Bartonella_	1.86595			-
Bacteria.Actinobacteria.Actinobacteria.Actinomycetales.Pseudonocardiaceae.Saccharomonospora	4.03621			-
Bacteria.Proteobacteria.Alphaproteobacteria.Rhizobiales.Bradyrhizobiaceae	3.73518			-
Bacteria.Actinobacteria.Actinobacteria.Actinomycetales.Propionibacteriaceae	2.537			-
Bacteria.Proteobacteria.Gammaproteobacteria.Pseudomonadales.Pseudomonadaceae.Azomonas	2.95468			-
Bacteria.Actinobacteria.Actinobacteria.Actinomycetales.Dermabacteraceae.Brachybacterium.conglomeratum	1.99965			-
Bacteria.Firmicutes.Bacilli.Lactobacillales.Aerococcaceae.Aerococcus.	2.4588			-
Bacteria.Firmicutes.Bacilli.Bacillales.Paenibacillaceae.Brevibacillus.	2.537			-
Bacteria.Proteobacteria.Betaproteobacteria.Burkholderiales.Alcaligenaceae.Pigmentiphaga	2.66154			-
Bacteria.Actinobacteria.Actinobacteria.Actinomycetales___	2.537			-
Bacteria.Chloroflexi.Thermomicrobia.JG30_KF_CM45.	3.5784			-
Bacteria.Bacteroidetes.Bacteroidia	4.55821			-
Bacteria.Proteobacteria.Alphaproteobacteria.Caulobacterales.	2.9201			-
Bacteria.Actinobacteria.Actinobacteria.Actinomycetales.Microbacteriaceae.Frigoribacterium	2.57381			-
Bacteria.Proteobacteria.Betaproteobacteria.Burkholderiales.Comamonadaceae.Comamonas	2.57708			-
Bacteria.Proteobacteria.Gammaproteobacteria.Enterobacteriales.Enterobacteriaceae.Serratia	4.06751			-
Bacteria.Actinobacteria.Actinobacteria.Actinomycetales.Micrococcaceae.Micrococcus.	2.57381			-
Bacteria.Actinobacteria.Actinobacteria.Actinomycetales.Microbacteriaceae.Leucobacter.	2.537			-
Bacteria.Aquificae.Aquificae.Aquificales.Hydrogenothermaceae..	1.99965			-
Bacteria.Proteobacteria.Gammaproteobacteria.Oceanospirillales.Alcanivoracaceae	1.86595			-
Bacteria.Actinobacteria.Actinobacteria.Actinomycetales.Actinopolysporaceae	2.89245			-
Bacteria.Bacteroidetes.Bacteroidia.Bacteroidales.Prevotellaceae.Prevotella	4.35765			-
Bacteria.Proteobacteria.Alphaproteobacteria.Rhizobiales.Bradyrhizobiaceae.Bradyrhizobium	2.28505			-
Bacteria.Proteobacteria.Betaproteobacteria.Burkholderiales.Comamonadaceae.Delftia.	4.03621			-
Bacteria.Firmicutes.Bacilli.Lactobacillales.Enterococcaceae.Vagococcus.	2.4588			-
Bacteria.Firmicutes.Bacilli.Bacillales.Bacillaceae.Bacillus.selenatarsenatis	2.95468			-
Bacteria.Cyanobacteria.4C0d_2	2.744			-
Bacteria.Proteobacteria.Betaproteobacteria.Burkholderiales.Oxalobacteraceae.Cupriavidus	4.04369			-
Bacteria.Firmicutes.Clostridia.Clostridiales.Veillonellaceae.Pelosinus	2.744			-
Bacteria.Actinobacteria.Actinobacteria.Actinomycetales.Brevibacteriaceae.Brevibacterium.	2.744			-
Bacteria.Firmicutes.Clostridia.Clostridiales.Dehalobacteriaceae.Dehalobacterium	2.95468			-
Bacteria.Bacteroidetes.Flavobacteriia.Flavobacteriales.Flavobacteriaceae.Flavobacterium.	2.30068			-
Bacteria.Proteobacteria.Alphaproteobacteria.Caulobacterales.Caulobacteraceae	4.04364			-
Bacteria.TM7.TM7_3.EW055.	3.55481			-
Bacteria.Actinobacteria.Actinobacteria.Actinomycetales.Nocardioidaceae__	2.95468			-
Bacteria.Firmicutes.Clostridia.Clostridiales.Lachnospiraceae.Roseburia.	2.27605			-
Bacteria.Proteobacteria.Betaproteobacteria.Burkholderiales.Comamonadaceae.Rubrivivax.	3.2644			-
Bacteria.Proteobacteria.Betaproteobacteria.Burkholderiales.Alcaligenaceae	2.73535			-
Bacteria.Firmicutes.Clostridia.Clostridiales.Ruminococcaceae.Ethanoligenens.	2.537			-
Bacteria.Actinobacteria.Coriobacteriia.Coriobacteriales.Coriobacteriaceae.	4.39473			-
Bacteria.Firmicutes.Clostridia.Clostridiales.Ruminococcaceae.Ruminococcus	3.27737			-
Bacteria.Proteobacteria.Gammaproteobacteria.Enterobacteriales.Enterobacteriaceae.Sodalis	2.744			-
Bacteria.Proteobacteria.Alphaproteobacteria.Rhizobiales.Brucellaceae..	1.9293			-
Bacteria.Firmicutes.Bacilli.Lactobacillales	3.95154			-
Bacteria.Proteobacteria.Gammaproteobacteria.Alteromonadales.Alteromonadaceae.Cellvibrio.	2.07676			-
Bacteria.Firmicutes.Clostridia.Clostridiales.Lachnospiraceae.Roseburia_	1.99965			-
Bacteria.Proteobacteria.Betaproteobacteria.Neisseriales.Neisseriaceae.Vogesella.	2.75983			-
Bacteria.Actinobacteria.Actinobacteria.Actinomycetales.Pseudonocardiaceae.Actinomycetospora	3.04503			-
Bacteria.Proteobacteria.Betaproteobacteria.Burkholderiales.Oxalobacteraceae.Ralstonia.	3.47886			-
Bacteria.Tenericutes.Mollicutes.Acholeplasmatales.Acholeplasmataceae.Acholeplasma	2.57381			-
Bacteria.Actinobacteria.Actinobacteria.Actinomycetales.Geodermatophilaceae	3.8437			-
Bacteria.Bacteroidetes.Flavobacteriia.Flavobacteriales._Weeksellaceae_.Cloacibacterium	2.95468			-
Bacteria.Actinobacteria.Acidimicrobiia.Acidimicrobiales	2.07676			-
Bacteria.Firmicutes.Clostridia.Clostridiales.Lachnospiraceae.Oribacterium	1.86595			-
Bacteria._Thermi_.Deinococci.Deinococcales.Deinococcaceae	1.86595			-
Bacteria.Cyanobacteria.4C0d_2.YS2.	2.744			-
Bacteria.TM7.TM7_3....	1.86595			-
Bacteria.Tenericutes.Mollicutes.Acholeplasmatales.Acholeplasmataceae	2.57381			-
Bacteria.Bacteroidetes.Cytophagia.Cytophagales.Cytophagaceae	2.89245			-
Bacteria.Proteobacteria.Alphaproteobacteria.Sphingomonadales.Erythrobacteraceae	3.51198			-
Bacteria.Actinobacteria.Actinobacteria.Actinomycetales.Micrococcaceae.Microbispora	1.99965			-
Bacteria.Firmicutes.Bacilli.Lactobacillales.	2.4588			-
Bacteria.Bacteroidetes.Sphingobacteriia.Sphingobacteriales.Sphingobacteriaceae.Olivibacter	3.82974			-
Bacteria.Proteobacteria.Betaproteobacteria.Burkholderiales.Comamonadaceae.Methylibium_	2.07676			-
Bacteria.Proteobacteria.Alphaproteobacteria.Rhizobiales.Rhizobiaceae.Kaistia.	4.03621			-
Bacteria.Actinobacteria.Actinobacteria.Actinomycetales.Streptosporangiaceae.Streptosporangium.	4.49485			-
Bacteria.Proteobacteria.Gammaproteobacteria.Enterobacteriales.Enterobacteriaceae.Klebsiella.	1.9293			-
Bacteria.Actinobacteria.Actinobacteria.Actinomycetales.Micrococcaceae.Micrococcus.luteus	2.63489			-
Bacteria.Actinobacteria.Thermoleophilia.Solirubrobacterales.Conexibacteraceae	2.537			-
Bacteria.Proteobacteria.Deltaproteobacteria.Myxococcales.Myxococcaceae.Myxococcus	3.82974			-
Bacteria.Proteobacteria.Betaproteobacteria.Burkholderiales.Comamonadaceae.Pelomonas.	2.89245			-
Bacteria.Actinobacteria.Actinobacteria.Bifidobacteriales.Bifidobacteriaceae.Bifidobacterium.longum	2.89245			-
Bacteria.Proteobacteria.Betaproteobacteria.Burkholderiales.Burkholderiaceae.	2.66154			-
Bacteria.Actinobacteria.Actinobacteria.Actinomycetales.Kineosporiaceae	3.20561			-
Bacteria.Bacteroidetes.Bacteroidia.Bacteroidales.Bacteroidaceae	3.49954			-
Bacteria.Firmicutes.Bacilli.Bacillales.Bacillaceae.Bacillus.firmus	3.4318			-
Bacteria.TM7.TM7_3.EW055	3.55481			-
Bacteria.Firmicutes.Clostridia.Clostridiales.Lachnospiraceae.Blautia.producta	1.9293			-
Bacteria.Actinobacteria.Actinobacteria.Actinomycetales.Nocardiopsaceae__	3.5784			-
Bacteria.Firmicutes.Bacilli.Lactobacillales.Lactobacillaceae	3.37905			-
Bacteria.Firmicutes.Bacilli.Bacillales.Paenibacillaceae.Brevibacillus_	2.95468			-
Bacteria.Proteobacteria.Betaproteobacteria.Burkholderiales.Burkholderiaceae.Burkholderia.graminis	1.99965			-
Bacteria.Actinobacteria.Actinobacteria.Actinomycetales.Nocardioidaceae.Aeromicrobium.	3.25571			-
Bacteria.Proteobacteria.Alphaproteobacteria.Rhodospirillales.	4.63827			-
Bacteria.Bacteroidetes.Bacteroidia.Bacteroidales.S24_7..	1.9293			-
Bacteria.Actinobacteria.Thermoleophilia.Solirubrobacterales.Conexibacteraceae..	2.537			-
Bacteria.Chloroflexi.TK10.AKYG885.Dolo_23.	3.23033			-
Bacteria.Bacteroidetes.Flavobacteriia.Flavobacteriales._Weeksellaceae_.Chryseobacterium.	3.5784			-
Bacteria.Actinobacteria.Actinobacteria.Actinomycetales.Microbacteriaceae..	2.744			-
Bacteria.Firmicutes.Clostridia.Clostridiales._Tissierellaceae_	2.89245			-
Bacteria.Bacteroidetes.Bacteroidia.Bacteroidales.Porphyromonadaceae.Porphyromonas	1.86595			-
Bacteria.Proteobacteria.Betaproteobacteria.Procabacteriales	2.07676			-
Bacteria.Firmicutes.Bacilli.Lactobacillales.Leuconostocaceae..	3.82974			-
Bacteria.Firmicutes.Clostridia.Clostridiales._Tissierellaceae_.Peptoniphilus	2.07676			-
Bacteria.Actinobacteria.Actinobacteria.Actinomycetales.Sanguibacteraceae.	2.744			-
Bacteria.Proteobacteria.Gammaproteobacteria.Xanthomonadales.Xanthomonadaceae.Luteimonas.	4.86786			-
Bacteria.Firmicutes.Clostridia	4.49232			-
Bacteria.Actinobacteria.Actinobacteria.Actinomycetales.Micrococcaceae.Microbispora.rosea	1.99965			-
Bacteria.Firmicutes.Clostridia.Clostridiales.Lachnospiraceae.Coprococcus	2.67645			-
Bacteria.Actinobacteria.Actinobacteria.Actinomycetales.Pseudonocardiaceae.Saccharopolyspora	2.95375			-
Bacteria._Thermi_.Deinococci.Deinococcales.Deinococcaceae.Deinococcus.	1.86595			-
Bacteria.Actinobacteria.Actinobacteria.Actinomycetales.Micrococcaceae.Arthrobacter.	2.744			-
Bacteria.Proteobacteria.Gammaproteobacteria...	4.86972			-
Bacteria.Firmicutes.Clostridia.Clostridiales.Clostridiaceae.Clostridium.	2.537			-
Bacteria.Actinobacteria.Actinobacteria.Actinomycetales.Corynebacteriaceae.Corynebacterium.mastitidis	4.03621			-
Bacteria.Actinobacteria.Actinobacteria.Actinomycetales.Streptosporangiaceae.	2.93494			-
Bacteria.Firmicutes.Clostridia.Clostridiales.Veillonellaceae.Anaeromusa	2.95468			-
Bacteria.Firmicutes.Erysipelotrichi.Erysipelotrichales.Erysipelotrichaceae.Allobaculum.	2.07676			-
Bacteria.Firmicutes.Bacilli.Bacillales.Staphylococcaceae.Macrococcus.caseolyticus	3.75449			-
Bacteria.Firmicutes.Bacilli.Lactobacillales.Carnobacteriaceae.	3.01579			-
Bacteria.Proteobacteria.Alphaproteobacteria.Kiloniellales..	3.82974			-
Bacteria.Proteobacteria.Alphaproteobacteria.Sphingomonadales.Sphingomonadaceae.Kaistobacter.	3.47886			-
Bacteria.Actinobacteria.Actinobacteria.Actinomycetales.Pseudonocardiaceae..	2.57381			-
Bacteria.Proteobacteria.Betaproteobacteria.Burkholderiales.Comamonadaceae.Methylibium.	1.86595			-
Bacteria.Proteobacteria.Alphaproteobacteria.Rhizobiales.Phyllobacteriaceae.Phyllobacterium	1.99965			-
Bacteria.Proteobacteria.Alphaproteobacteria.Rhodobacterales.Rhodobacteraceae.Rubellimicrobium.	2.27605			-
Bacteria.Firmicutes.Clostridia.Clostridiales.Lachnospiraceae.Oribacterium.	1.86595			-
Bacteria.Proteobacteria.Gammaproteobacteria.Pseudomonadales.Moraxellaceae.Acinetobacter.johnsonii	2.80134			-
Bacteria.Firmicutes.Bacilli.Bacillales.Bacillaceae.Oceanobacillus.	2.66154			-
Bacteria.Cyanobacteria.Nostocophycideae.Nostocales	1.99965			-
Bacteria.Actinobacteria.Thermoleophilia.Solirubrobacterales.Patulibacteraceae.	2.9539			-
Bacteria.Firmicutes.Bacilli.Bacillales.Planococcaceae.Sporosarcina	2.49966			-
Bacteria.Actinobacteria.Actinobacteria.Actinomycetales.Streptosporangiaceae.Streptosporangium	4.49485			-
Bacteria.Firmicutes.Bacilli.Bacillales.Bacillaceae.Bacillus.safensis	5.07891			-
Bacteria.Actinobacteria.Actinobacteria.Actinomycetales.Microbacteriaceae.Agromyces.	1.9293			-
Bacteria.Proteobacteria.Alphaproteobacteria.Rhizobiales.Brucellaceae	2.65099			-
Bacteria.Bacteroidetes.Cytophagia	2.89245			-
Bacteria.Firmicutes.Clostridia.Clostridiales.Clostridiaceae.Clostridium	3.40873			-
Bacteria.Actinobacteria.Actinobacteria.Actinomycetales.Kineosporiaceae.Kineosporia.	2.83763			-
Bacteria.Firmicutes.Bacilli.Bacillales.Planococcaceae..	3.5784			-
Bacteria.Acidobacteria	2.57381			-
Bacteria.Firmicutes.Bacilli.Lactobacillales.Streptococcaceae.Lactococcus	3.10237			-
Bacteria.Firmicutes.Clostridia.Clostridiales.Peptostreptococcaceae.	1.9293			-
Bacteria.Proteobacteria.Gammaproteobacteria.Aeromonadales...	3.5784			-
Bacteria.Bacteroidetes.Bacteroidia.Bacteroidales.Rikenellaceae..	2.80134			-
Bacteria.Actinobacteria.Actinobacteria.Actinomycetales.Corynebacteriaceae.Corynebacterium.variabile	2.66154			-
Bacteria.Proteobacteria.Alphaproteobacteria.Sphingomonadales.Sphingomonadaceae.Sphingobium.	2.07676			-
Bacteria.Verrucomicrobia.Verrucomicrobiae.Verrucomicrobiales.Verrucomicrobiaceae.Luteolibacter.	2.66154			-
Bacteria.Firmicutes.Bacilli.Bacillales.Thermoactinomycetaceae.Planifilum.	3.5784			-
Bacteria.Actinobacteria.Actinobacteria.Actinomycetales.Microbacteriaceae__	2.95468			-
Bacteria.Actinobacteria.Actinobacteria.Actinomycetales.Bogoriellaceae.Georgenia	3.25285			-
Bacteria.Bacteroidetes.Cytophagia.Cytophagales.Cytophagaceae.Spirosoma	1.83649			-
Bacteria.Proteobacteria.Alphaproteobacteria.Rhodospirillales.Acetobacteraceae__	2.66154			-
Bacteria.TM7.TM7_3.Blgi18	4.03621			-
Bacteria.Proteobacteria.Gammaproteobacteria.Xanthomonadales.Xanthomonadaceae.Stenotrophomonas.geniculata	2.95468			-
Bacteria.Actinobacteria.Actinobacteria.Actinomycetales.Sporichthyaceae	2.66154			-
Bacteria.Actinobacteria.Actinobacteria.Actinomycetales.Gordoniaceae	2.95468			-
Bacteria.TM7.TM7_3.EW055...	3.55481			-
Bacteria.Actinobacteria.Actinobacteria.Actinomycetales.Streptosporangiaceae..	2.93494			-
Bacteria.TM7.TM7_3..	1.86595			-
Bacteria.Actinobacteria.Actinobacteria.Actinomycetales.Nocardiaceae..	1.9293			-
Bacteria.Actinobacteria.Actinobacteria.Bifidobacteriales.Bifidobacteriaceae.Gardnerella.	4.33724			-
Bacteria.Firmicutes.Bacilli.Bacillales._Exiguobacteraceae_.Exiguobacterium.	2.07676			-
Bacteria______	2.95468			-
Bacteria.Actinobacteria.Actinobacteria.Actinomycetales.Micrococcaceae.Rothia	2.84475			-
Bacteria.Proteobacteria.Betaproteobacteria.Burkholderiales.Burkholderiaceae.Lautropia.	2.95468			-
Bacteria.Proteobacteria.Betaproteobacteria.Burkholderiales.Burkholderiaceae	5.3343			-
Bacteria.Actinobacteria.Actinobacteria.Actinomycetales.Micromonosporaceae__	2.66154			-
Bacteria.Bacteroidetes.Bacteroidia.Bacteroidales.Rikenellaceae.	2.80134			-
Bacteria.Actinobacteria.Actinobacteria.Actinomycetales.Thermomonosporaceae.Actinomadura	3.5784			-
Bacteria.TM7.TM7_3.Blgi18..	4.03621			-
Bacteria.Proteobacteria.Gammaproteobacteria.Pasteurellales.Pasteurellaceae.Aggregatibacter.	2.16698			-
Bacteria.TM7.TM7_3.CW040.F16..	2.95468			-
Bacteria.Proteobacteria.Alphaproteobacteria.Rhizobiales.Rhizobiaceae..	1.98402			-
Bacteria.Cyanobacteria.Nostocophycideae.Nostocales.Nostocaceae.Nostoc	1.99965			-
Bacteria.Firmicutes.Bacilli.Lactobacillales.Streptococcaceae.Streptococcus.anginosus	1.86595			-
Bacteria.Firmicutes.Bacilli.Gemellales	4.2004			-
Bacteria.Proteobacteria.Betaproteobacteria.Burkholderiales.Alcaligenaceae.Achromobacter.	2.27605			-
Bacteria.Proteobacteria.Alphaproteobacteria.Rhodospirillales.Rhodospirillaceae.Inquilinus.	2.4588			-
Bacteria.Bacteroidetes.Bacteroidia.Bacteroidales._Odoribacteraceae_.Odoribacter	2.744			-
Bacteria.Firmicutes.Clostridia.Clostridiales.Eubacteriaceae.Anaerofustis.	3.36957			-
Bacteria.Proteobacteria.Alphaproteobacteria.Rhizobiales.Hyphomicrobiaceae.Pedomicrobium.	2.71309			-
Bacteria.Firmicutes.Bacilli.Lactobacillales.Leuconostocaceae.Leuconostoc	2.16101			-
Bacteria.Bacteroidetes.Bacteroidia.Bacteroidales.Porphyromonadaceae.Paludibacter	2.95468			-
Bacteria.Verrucomicrobia.Verrucomicrobiae.Verrucomicrobiales	2.70816			-
Bacteria.Firmicutes.Clostridia.Clostridiales.SBYG_4172.	3.5784			-
Bacteria.Proteobacteria.Gammaproteobacteria.Aeromonadales	3.82974			-
Bacteria.Proteobacteria.Alphaproteobacteria.Sphingomonadales...	1.9293			-
Bacteria.Proteobacteria.Alphaproteobacteria.Rhizobiales.Methylocystaceae.Methylosinus.	1.86595			-
Bacteria.Proteobacteria.Gammaproteobacteria	5.54217			-
Bacteria.Proteobacteria.Betaproteobacteria.Neisseriales.Neisseriaceae.Aquitalea.magnusonii	2.4588			-
Bacteria.Proteobacteria.Gammaproteobacteria.Enterobacteriales.Enterobacteriaceae.Erwinia.soli	1.9293			-
Bacteria.Proteobacteria.Alphaproteobacteria.Sphingomonadales.Erythrobacteraceae.	2.07676			-
Bacteria.Proteobacteria.Gammaproteobacteria.Thiotrichales.Piscirickettsiaceae	2.86199			-
Bacteria.Proteobacteria.Alphaproteobacteria.Rhizobiales.Methylobacteriaceae.Methylobacterium.adhaesivum	1.86595			-
Bacteria.Firmicutes.Bacilli.Bacillales.Bacillaceae.Oceanobacillus_	2.95468			-
Bacteria.Proteobacteria.Betaproteobacteria.Burkholderiales.Burkholderiaceae.Pandoraea.	3.97587			-
Bacteria.Actinobacteria.Actinobacteria.Actinomycetales.Geodermatophilaceae..	3.80847			-
Bacteria.Proteobacteria.Gammaproteobacteria.Pseudomonadales.Moraxellaceae.Acinetobacter_	1.86595			-
Bacteria.Bacteroidetes.Bacteroidia.Bacteroidales.Porphyromonadaceae	3.99965	IL-6KO	3.78765	0.00705473
Bacteria.Proteobacteria.Betaproteobacteria.Burkholderiales.Oxalobacteraceae.Cupriavidus.	2.27605			-
Bacteria.Proteobacteria.Alphaproteobacteria.Rhizobiales.Hyphomicrobiaceae..	3.82974			-
Bacteria.Chloroflexi.TK10.AKYG885.Dolo_23..	3.23033			-
Bacteria.Chloroflexi.Thermomicrobia.JG30_KF_CM45..	3.5784			-
Bacteria.Firmicutes.Bacilli.Lactobacillales.Enterococcaceae__	2.89245			-
Bacteria.Firmicutes.Bacilli.Gemellales.Gemellaceae	4.19839			-
Bacteria.Proteobacteria.Gammaproteobacteria.Aeromonadales.Aeromonadaceae	3.82974			-
Bacteria.Proteobacteria.Alphaproteobacteria.Rhizobiales.Bartonellaceae	2.58608			-
Bacteria.Proteobacteria.Betaproteobacteria.Procabacteriales.Procabacteriaceae.	2.07676			-
Bacteria.Bacteroidetes.Sphingobacteriia.Sphingobacteriales	3.9557			-
Bacteria.Firmicutes.Bacilli.Lactobacillales.Streptococcaceae.Lactococcus.	3.10237			-
Bacteria.Firmicutes.Bacilli.Bacillales.Planococcaceae.Solibacillus.	2.95468			-
Bacteria.Bacteroidetes.Flavobacteriia.Flavobacteriales.Flavobacteriaceae.Flavobacterium	2.75941			-
Bacteria.Firmicutes.Bacilli.Bacillales._Exiguobacteraceae_.Exiguobacterium	2.07676			-
Bacteria.Proteobacteria.Deltaproteobacteria.Myxococcales.0319_6G20	2.57381			-
Bacteria.Actinobacteria.Actinobacteria.Actinomycetales.Dermabacteraceae.Brachybacterium.	1.99965			-
Bacteria.Proteobacteria.Gammaproteobacteria.Enterobacteriales.Enterobacteriaceae.Erwinia.	1.9293			-
Bacteria.Proteobacteria.Gammaproteobacteria.Enterobacteriales.Enterobacteriaceae.Trabulsiella	1.99965			-
Bacteria.Proteobacteria.Alphaproteobacteria.Rhizobiales.Xanthobacteraceae.Ancylobacter	1.86595			-
Bacteria.Proteobacteria.Betaproteobacteria.Burkholderiales.Oxalobacteraceae.Herbaspirillum.	1.99965			-
Bacteria.Proteobacteria.Alphaproteobacteria.Caulobacterales.Caulobacteraceae.	1.9293			-
Bacteria.Proteobacteria.Alphaproteobacteria.Rhizobiales.Rhizobiaceae.Rhizobium.	1.86595			-
Bacteria.Proteobacteria.Gammaproteobacteria.Enterobacteriales.Enterobacteriaceae.Enterobacter	5.42266	BALB/c	5.12001	0.00884178
Bacteria.Proteobacteria.Betaproteobacteria.Burkholderiales.Alcaligenaceae.Sutterella	1.9293			-
Bacteria.Proteobacteria.Alphaproteobacteria.Sphingomonadales.Sphingomonadaceae.Sphingobium	2.74997			-
Bacteria.Firmicutes.Bacilli.Bacillales.Staphylococcaceae.Staphylococcus.	2.07676			-
Bacteria.Actinobacteria.Thermoleophilia	4.21812			-
Bacteria.Actinobacteria.Actinobacteria.Actinomycetales.Pseudonocardiaceae.Prauserella	3.82974			-
Bacteria.Proteobacteria.Betaproteobacteria.Burkholderiales.Comamonadaceae.Comamonas.	2.57708			-
Bacteria.Actinobacteria.Actinobacteria.Actinomycetales.Micrococcaceae	3.57713			-
Bacteria.Proteobacteria.Betaproteobacteria.Burkholderiales.Comamonadaceae.Hydrogenophaga	2.38207			-
Bacteria.Acidobacteria.Acidobacteriia.Acidobacteriales.Acidobacteriaceae.Terriglobus	2.57381			-
Bacteria.Proteobacteria.Betaproteobacteria.Neisseriales.Neisseriaceae.Aquitalea	2.4588			-
Bacteria.Proteobacteria.Alphaproteobacteria.Rhizobiales.Brucellaceae__	1.9293			-
Bacteria.Armatimonadetes	2.57381			-
Bacteria.Proteobacteria.Gammaproteobacteria.Pseudomonadales.Moraxellaceae.Acinetobacter.	1.86595			-
Bacteria.Proteobacteria.Alphaproteobacteria.Rhizobiales.Beijerinckiaceae.	3.47886			-
Bacteria.Cyanobacteria.Nostocophycideae	1.99965			-
Bacteria.Proteobacteria.Alphaproteobacteria.Ellin329.	4.13077			-
Bacteria.Firmicutes.Bacilli____	2.744			-
Bacteria.Firmicutes.Bacilli.Bacillales.Planococcaceae.Sporosarcina.	2.49966			-
Bacteria.Tenericutes.Mollicutes.Anaeroplasmatales.Anaeroplasmataceae.Anaeroplasma.	2.80134			-
Bacteria.Proteobacteria.Alphaproteobacteria.Rhizobiales.Phyllobacteriaceae.Pseudaminobacter	2.82912			-
Bacteria.Planctomycetes.Planctomycetia.Gemmatales.Isosphaeraceae.	2.72584			-
Bacteria.Actinobacteria.Actinobacteria.Actinomycetales.Streptomycetaceae	3.5884	IL-6KO	3.58599	0.0123632
Bacteria.Bacteroidetes.Bacteroidia.Bacteroidales.Rikenellaceae.Blvii28	4.03621			-
Bacteria.Actinobacteria.Actinobacteria.Actinomycetales.Gordoniaceae.Gordonia	2.95468			-
Bacteria.Acidobacteria.Acidobacteriia	2.57381			-
Bacteria.Firmicutes.Clostridia.Clostridiales.Lachnospiraceae.Epulopiscium	1.98402			-
Bacteria.Actinobacteria.Actinobacteria.Actinomycetales.Microbacteriaceae.Clavibacter	2.84716			-
Bacteria.Proteobacteria.Alphaproteobacteria.Rhizobiales___	1.86595			-
Bacteria.Actinobacteria.Actinobacteria.Actinomycetales.Streptomycetaceae..	3.22113			-
Bacteria.Actinobacteria.Actinobacteria.Actinomycetales.Cellulomonadaceae.Cellulomonas	2.71577			-
Bacteria.Proteobacteria.Gammaproteobacteria.Enterobacteriales.Enterobacteriaceae__	1.9293			-
Bacteria.Bacteroidetes.Sphingobacteriia	3.9557			-
Bacteria.Actinobacteria.Actinobacteria.Actinomycetales.Brevibacteriaceae	2.744			-
Bacteria.Firmicutes.Bacilli.Bacillales.Staphylococcaceae.Staphylococcus.pettenkoferi	2.27605			-
Bacteria.Actinobacteria.Actinobacteria.Actinomycetales.Cellulomonadaceae.Cellulomonas.xylanilytica	2.66154			-
Bacteria.Actinobacteria.Actinobacteria.Actinomycetales.Microbacteriaceae.	2.744			-
Bacteria.Actinobacteria	5.42809			-
Bacteria.Actinobacteria.Actinobacteria.Actinomycetales.Mycobacteriaceae.Mycobacterium	3.7514	IL-6KO	3.63411	0.0123632
Bacteria.Actinobacteria.Actinobacteria.Actinomycetales.Corynebacteriaceae	4.03621			-
Bacteria.Proteobacteria.Gammaproteobacteria.Pseudomonadales.Moraxellaceae.Enhydrobacter	3.5784			-
Bacteria.Firmicutes.Bacilli.Bacillales.Bacillaceae.	2.537			-
Bacteria.Proteobacteria.Gammaproteobacteria.Pseudomonadales.Pseudomonadaceae.	2.95468			-
Bacteria.Proteobacteria.Gammaproteobacteria.Enterobacteriales.Enterobacteriaceae.Serratia.marcescens	2.537			-
Bacteria.Planctomycetes.Planctomycetia.Gemmatales.Gemmataceae	1.99965			-
Bacteria	6			-
Bacteria.Actinobacteria.Actinobacteria.Actinomycetales.Nocardioidaceae.Friedmanniella.	1.99965			-
Bacteria.Planctomycetes.Planctomycetia.Gemmatales.Gemmataceae.Gemmata.	1.99965			-
